# Supplementary material for: Improved forecasts of influenza-associated hospitalization rates with Google Search Trends
Source: J R Soc Interface. 2019 Jun 12;16(155):20190080. doi: 10.1098/rsif.2019.0080 (PMC6597779; doi:10.1098/rsif.2019.0080)
Supplement: List of terms used as features in the nowcast regression model [file rsif20190080supp7.txt]

am i contagious 
buy tamiflu 
can dogs get flu 
can dogs get the flu from humans 
cdc tamiflu 
cinema saver endicott new york 
contagious after fever 
contagious flu 
contagious period 
contagious with flu
cost of tamiflu 
cough after the flu 
cough flu 
cough with flu 
dangerous fever 
does tamiflu help 
does tamiflu work 
duration of flu 
duration of influenza 
exposed to flu
exposed to the flu 
exposure to flu 
exposure to the flu 
fever breaks 
fever flu 
fever in adults 
fever reducing 
fever temperature 
fever with flu 
fever with the flu
flu a 
flu a and b 
flu aches 
flu and asthma 
flu and bronchitis 
flu and cough 
flu and fever 
flu and pregnant 
flu antiviral 
flu baby
flu back pain 
flu body aches 
flu chest pain 
flu children 
flu complications 
flu congestion 
flu contagious 
flu contagious period 
flu cough 
flu coughing
flu cure 
flu cures 
flu dizziness 
flu duration 
flu exposure 
flu fever 
flu germs 
flu gestation 
flu gestation period 
flu headache
flu how long 
flu how long are you contagious 
flu how long contagious 
flu how long does it last 
flu in babies 
flu in children 
flu in infants 
flu in kids 
flu in pregnancy 
flu in toddlers
flu incubation 
flu incubation period 
flu influenza 
flu kids 
flu last 
flu lasts 
flu length 
flu medication 
flu medicine 
flu no fever
flu progression 
flu prophylaxis 
flu quiz 
flu recovery 
flu recovery time 
flu stages 
flu strain a 
flu swab 
flu sweating 
flu symptoms
flu symptoms and treatment 
flu symptoms fever 
flu symptoms in infants 
flu symptoms last 
flu tamiflu 
flu temperature 
flu test 
flu test accuracy 
flu test results 
flu tests
flu timeline 
flu transmission 
flu treatments 
flu type 
flu type a 
flu type a symptoms
flu types 
flu virginia
flu virus 
flu virus a
flu what to do 
flu without fever 
get over the flu 
get rid of flu 
getting over the flu 
having the flu 
headache with flu 
home remedies for flu 
how contagious is the flu 
how do you catch the flu
how does tamiflu work 
how is flu spread 
how is the flu spread 
how long after being exposed to the flu 
how long after exposure to flu 
how long am i contagious 
how long are you contagious 
how long are you contagious with the flu 
how long can flu virus live 
how long contagious with flu
how long do flu germs live 
how long do flu symptoms last 
how long does fever last with flu 
how long does flu last 
how long does flu virus live 
how long does influenza last 
how long does it take to catch the flu 
how long does it take to get over the flu 
how long does it take to get the flu 
how long does the flu virus live
how long flu contagious 
how long flu last 
how long is flu contagious 
how long is influenza contagious 
how long is the flu 
how long is the flu contagious 
how long will the flu last 
how much does tamiflu cost 
how much is tamiflu 
how to get rid of flu
how to make a fever 
how to test for flu 
how to treat flu 
how to treat influenza 
incubation 
incubation for flu 
incubation period 
incubation period flu 
incubation period for flu 
incubation period for influenza
incubation period for the flu 
incubation period of flu 
incubation period of the flu 
incubation time for flu 
influenza 
influenza a 
influenza a and b 
influenza a contagious 
influenza a incubation 
influenza a symptoms
influenza a treatment 
influenza a virus 
influenza and pregnancy 
influenza contagious 
influenza duration 
influenza incubation 
influenza incubation period 
influenza pneumonia 
influenza prophylaxis 
influenza test
influenza treatment 
influenza type a 
influenza types 
is flu contagious
is influenza contagious 
is tamiflu an antibiotic 
is tamiflu effective 
is tamiflu over the counter 
is tamiflu safe 
is the flu contagious
length of flu 
medicine for flu 
mild flu symptoms 
negative flu test 
oscillococcinum 
over the counter flu
over the counter tamiflu 
positive flu test 
prescription flu medicine 
price of tamiflu
rapid flu 
rapid flu test 
rapid influenza test 
recover from flu 
recovering from flu 
reducing fever 
remedies for flu 
respiratory flu 
should i take tamiflu 
side effects of tamiflu
side effects tamiflu 
signs and symptoms of influenza 
signs of influenza 
stages of the flu 
symptoms influenza 
symptoms of influenza 
symptoms of influenza a 
taking temperature 
tamiflu 
tamiflu 75
tamiflu 75 mg 
tamiflu alcohol 
tamiflu and alcohol 
tamiflu and breastfeeding 
tamiflu and pregnancy 
tamiflu and tylenol 
tamiflu breastfeeding 
tamiflu capsules 
tamiflu children 
tamiflu contagious
tamiflu cost 
tamiflu dosage 
tamiflu dose 
tamiflu dosing 
tamiflu drug 
tamiflu drug interactions 
tamiflu during pregnancy 
tamiflu for children 
tamiflu in pregnancy 
tamiflu ingredients
tamiflu liquid 
tamiflu otc 
tamiflu over the counter 
tamiflu package insert 
tamiflu pediatric dosing 
tamiflu pregnancy 
tamiflu prescription 
tamiflu prophylaxis 
tamiflu side effects 
tamiflu suspension
tamiflu treatment 
tamiflu while pregnant 
test for flu 
test for influenza 
test for the flu 
testing for flu 
thermoscan 
toddler with flu 
treat flu 
treat flu symptoms
treating flu 
treating the flu 
treatment for flu 
treatment of flu 
type a flu 
type a flu symptoms 
type a influenza 
types of influenza 
what are the symptoms of influenza 
what does tamiflu do
what is influenza 
what is influenza a 
what is tamiflu 
what is tamiflu used for 
what is the incubation period for the flu 
what is type a flu 
when are you contagious with the flu 
when are you no longer contagious 
when are you not contagious 
when is flu contagious 
when is the flu contagious
when is the flu no longer contagious 
when to take tamiflu 
where to buy tamiflu
