# Supplementary material for: Improved forecasts of influenza-associated hospitalization rates with Google Search Trends
Source: J R Soc Interface. 2019 Jun 12;16(155):20190080. doi: 10.1098/rsif.2019.0080 (PMC6597779; doi:10.1098/rsif.2019.0080)
Supplement: R script of utility functions that can be used to generate nowcasts. Needs data from Google Extended Trends API. [file rsif20190080supp10.R]

require(magrittr)
require(data.table)
require(doBy)
require(reshape2)
require(forecast)
require(randomForest)
require(plyr)


logit <-  function(x) {x[x == 0] = 1e-7; log(x/(1-x))} 


inv.logit <-  function(x) {exp(x)/(1+exp(x))}


cleanNA <- function(x) {x[is.na(x)] = log(1e-7/(1-1e-7)); x}


transformPredictor  <-  function(d){
  if(is.null(d) | nrow(d) == 0)
    return (NULL)
  
  x <- subset(d, select = -c(Region, Date))
  x <- x/1e7 # since d is scaled by 10^7 on Google Trends, we need to scale back
  
  x <- logit(x) %>% as.matrix() # apply logit
  
  return(x)
}


# Wrap week to account for end of year
cleanWeeks <- function(d, colName){
  d <- as.data.frame(d)
  d[,colName] <- ifelse(d$Season %in% c('0304', '0809', '1415') & d[,colName] < 40, 
                       d[,colName] + 53, 
                       d[,colName]
  )
  
  d[,colName] <- ifelse(!(d$Season %in% c('0304', '0809', '1415')) & d[,colName] < 40, 
                       d[,colName] + 52, 
                       d[,colName]
  )
  
  return(d)
}


# Calculate probability estimates from individual trees of the random forest
calcProbs <- function(est, reqLimits){
  est <- round(est[!is.na(est)]*1e5, 6)
  estDist <- matrix(NA, nrow=length(reqLimits), ncol=1)
  
  for(i in 1:length(reqLimits)){
    low <- reqLimits[i]
    high <- ifelse(i == length(reqLimits), 
                   Inf, 
                   reqLimits[i+1]) # last bin's upper limit is infinity
    
    estDist[i, 1] <- round(length(est[est >= low & est < high])/length(est), 3)
  }
  

  estDist
}


# create a dummy variable for each week of the season: W40 = week 1 of the season, W91(2) is the last week (52 vs 53 week year)
buildExoVariables = function(d){ # Date, gft
  d <- subset(d, 
             # !(Date %in% c(as.Date('2004-09-26'), as.Date('2009-09-27'), as.Date('2015-09-27'))), 
             select = c('Date', 'Week'))
  
  d$Week.new <- d$Week
  d$Week.new <- ifelse(d$Week == d$Week.new, 1, 0)
  
  d$Week <- paste('W', d$Week, sep="")
  
  d <- dcast(d, Date~Week, value.var =  'Week.new', fill = 0)
  
  return (d)
}


# We try to boost a region's feature space with the feature space of its parent. HHS region for state; state and HHSRegion (in order) for city 
# (requires a second call to the function).
buildFeatures <- function(d, d.parent){
  reg <- unique(d$Region)
  
  d <- melt(subset(d, select = -Region), id.vars = c('Date'), variable.name = 'Term', value.name = 'Value')
  d.parent <- melt(subset(d.parent, select = -Region), id.vars = c('Date'), variable.name = 'Term', value.name = 'Value')
  
  d <- merge(d, d.parent, by = c('Date', 'Term'), suffixes = c('', '.par'))
  
  d$Value <- ifelse(d$Value > 0, d$Value, d$Value.par)
  
  return (data.table(Region = reg, dcast(d, Date~Term, value.var = 'Value')))
}


buildRandomForest <- function(xT, xF, yT, limits=seq(0, 13, by = 0.1)){
  rf <- randomForest(x = xT, y = inv.logit(cleanNA(yT)), ntree = 100, keep.inbag = T)##############1000
  
  # Note the train is not train when the model was fit at regional level, but rather  what would have been the fit if the location's x is used
  # with the regional model's coefficients
  train <- predict(rf, xT, predict.all = T) #
  fcast <- predict(rf, xF, predict.all = T) 
  
  # calculate mean and sd. use quantile(x, c(0.025,0.975)) for 2.5% and 97.5%
  train.intv <- t(apply(train$individual, 1, function(x) {c(mean(x), sd(x))}))
  fcast.intv <- t(apply(fcast$individual, 1, function(x) {c(mean(x), sd(x))}))
  
  fcast <- t(apply(fcast$individual, 1, calcProbs, reqLimits = limits))
  colnames(fcast) <- limits
  
  
  op <- list(mse = rf$mse[length(rf$mse)], rsq = rf$rsq[length(rf$rsq)],
             t = as.vector(train.intv[,1]), t.sd = as.vector(train.intv[,2]), 
             f = as.vector(fcast.intv[,1]), f.sd = as.vector(fcast.intv[,2]))
  return (list(dist=fcast, op=op))
}


doRegion <- function(r, cutoffDate, agecat, reqLags = 0:4 ){
  x <- d[Region == r]
  
  # find the most recent publication of all data point in the training period
  reqPubdate <- datePubdateMap[Date == (cutoffDate - 7)]
  
  # if it does not exist, do nothing
  if(nrow(reqPubdate) == 0)
    return()
  
  # else subset to the publication date
  y <- i[Region == r & Agecat == agecat & Pub.date == reqPubdate$Pub.date]
  
  if(min(y$Date) != min(i$Date)){ # if this publication date misses earlier seasons
    allDates <- sort(unique(i[Date < cutoffDate]$Date)) # find all possible dates before cutoff
    missingDates <- allDates[!(allDates %in% unique(y$Date))] # missing = possible but not in the last published set
    
    oldPubdate <-  oldPubdateMap[Date %in% missingDates]
    if(nrow(oldPubdate) > 0){
      yOld <- merge(i[Region == r & Agecat == agecat], oldPubdate, by = c('Date', 'Pub.date'))
      
      y <- rbind(y, yOld)
      y <- orderBy(~Date, y)
    }  
  }
  
  # Replace last two observations with backcast
  agecat.t <- agecat
  backcast <- pred[agecat == agecat.t & Region == r & 
                     ((date == cutoffDate-7 & lag == 0) | (date == cutoffDate-14 & lag == 1)),
                   j = list(Date = date, Rate = rate)]
  
  y <- merge(y, backcast, by = c('Date'), suffixes = c('', '.back'), all.x = T)
  y$Rate <- ifelse(!is.na(y$Rate.back), y$Rate.back, y$Rate)
  
  
  
  #### limit to overlapping dates
  overlapDate <- as.Date(sort(intersect(unique(y$Date), x$Date)), '1970-01-01')
  overlapDate <- sort(unique(c(overlapDate, cutoffDate)))
  
  ## exogenous matrix of dummy variables for weeks to be used in autoregression
  xreg.r <- as.matrix(subset(xreg, Date %in% overlapDate, select = -Date))
  
  
  y <- logit(y$Rate)
  x <- transformPredictor(x)
  
  # split into training and verification sets
  # use all before cutoff to train and forecast for cutoff (only 1 week)
  trainCutoff <- length(overlapDate[overlapDate < cutoffDate])
  fcastOffset <- which(overlapDate == cutoffDate)
  
  op <- NULL
  dist <- NULL
  for(lag in reqLags){
    yT <- head(y, trainCutoff-lag)
    xT <- head(x, trainCutoff-lag)
    
    xF <- matrix(x[(fcastOffset-lag):fcastOffset,], nrow = lag+1, dimnames = dimnames(xT))
    
    
    arima.fit <- auto.arima(yT)
    ar.train <- as.vector(fitted(arima.fit))
    ar.fcast <- as.vector(forecast(arima.fit, h= lag+1)$mean)
    
    
    # bind ar output to x to use in elastic net or rf 
    xT <- cbind(xT, ar = cleanNA(ar.train))
    xF <- cbind(xF, ar = cleanNA(ar.fcast))
    
    
    # build rf model and get resp fits/forcasts
    if(agecat != '65+'){
      rf <- buildRandomForest(xT, xF, yT, seq(0, 13, by = .1))
    } else{
      rf <- buildRandomForest(xT, xF, yT, seq(0, 60, by = .1))
    }
    

    op  <- rbind(op, data.table(Region = r, Agecat = agecat, Cutoff = cutoffDate, Lag = lag,
                                Date = overlapDate[(fcastOffset-lag):fcastOffset],
                                rf = rf[['op']][['f']], rf.sd = rf[['op']][['f.sd']]))
    
    dist <- rbind(dist, data.table(Region = r, Agecat = agecat, Cutoff = cutoffDate, Lag = lag,
                                   Date = overlapDate[(fcastOffset-lag):fcastOffset],
                                   rf[['dist']]))
  }
  
  
  return(list(op = op, dist = dist))
}
