# Supplementary material for: Improved forecasts of influenza-associated hospitalization rates with Google Search Trends
Source: J R Soc Interface. 2019 Jun 12;16(155):20190080. doi: 10.1098/rsif.2019.0080 (PMC6597779; doi:10.1098/rsif.2019.0080)
Supplement: Ground truth used to compute errors/scores for forecasts [file rsif20190080supp12.csv]

Target	Season	Week	Value	Age_Grp
Season peak rate	09-10	NA	10.8	0-4 yr
Season peak rate	10-11	NA	4.6	0-4 yr
Season peak rate	11-12	NA	2.2	0-4 yr
Season peak rate	12-13	NA	6.1	0-4 yr
Season peak rate	13-14	NA	6.4	0-4 yr
Season peak rate	14-15	NA	6.7	0-4 yr
Season peak rate	15-16	NA	5	0-4 yr
Season peak rate	16-17	NA	4.5	0-4 yr
Season peak week	09-10	NA	42	0-4 yr
Season peak week	10-11	NA	60	0-4 yr
Season peak week	11-12	NA	63	0-4 yr
Season peak week	12-13	NA	54	0-4 yr
Season peak week	13-14	NA	53	0-4 yr
Season peak week	14-15	NA	52	0-4 yr
Season peak week	15-16	NA	62	0-4 yr
Season peak week	16-17	NA	59	0-4 yr
Season peak week	16-17	NA	60	0-4 yr
1 wk ahead	09-10	40	10.2	0-4 yr
2 wk ahead	09-10	40	10.8	0-4 yr
3 wk ahead	09-10	40	8.2	0-4 yr
4 wk ahead	09-10	40	6	0-4 yr
1 wk ahead	10-11	40	0.2	0-4 yr
2 wk ahead	10-11	40	0.3	0-4 yr
3 wk ahead	10-11	40	0.3	0-4 yr
4 wk ahead	10-11	40	0.3	0-4 yr
1 wk ahead	11-12	40	0	0-4 yr
2 wk ahead	11-12	40	0.1	0-4 yr
3 wk ahead	11-12	40	0	0-4 yr
4 wk ahead	11-12	40	0	0-4 yr
1 wk ahead	12-13	40	0	0-4 yr
2 wk ahead	12-13	40	0	0-4 yr
3 wk ahead	12-13	40	0.2	0-4 yr
4 wk ahead	12-13	40	0.3	0-4 yr
1 wk ahead	13-14	40	0	0-4 yr
2 wk ahead	13-14	40	0.1	0-4 yr
3 wk ahead	13-14	40	0.3	0-4 yr
4 wk ahead	13-14	40	0.2	0-4 yr
1 wk ahead	14-15	40	0.1	0-4 yr
2 wk ahead	14-15	40	0.2	0-4 yr
3 wk ahead	14-15	40	0.1	0-4 yr
4 wk ahead	14-15	40	0.1	0-4 yr
1 wk ahead	15-16	40	0.2	0-4 yr
2 wk ahead	15-16	40	0.1	0-4 yr
3 wk ahead	15-16	40	0.1	0-4 yr
4 wk ahead	15-16	40	0.2	0-4 yr
1 wk ahead	16-17	40	0.1	0-4 yr
2 wk ahead	16-17	40	0	0-4 yr
3 wk ahead	16-17	40	0.1	0-4 yr
4 wk ahead	16-17	40	0	0-4 yr
1 wk ahead	09-10	41	10.8	0-4 yr
2 wk ahead	09-10	41	8.2	0-4 yr
3 wk ahead	09-10	41	6	0-4 yr
4 wk ahead	09-10	41	4.2	0-4 yr
1 wk ahead	10-11	41	0.3	0-4 yr
2 wk ahead	10-11	41	0.3	0-4 yr
3 wk ahead	10-11	41	0.3	0-4 yr
4 wk ahead	10-11	41	0.3	0-4 yr
1 wk ahead	11-12	41	0.1	0-4 yr
2 wk ahead	11-12	41	0	0-4 yr
3 wk ahead	11-12	41	0	0-4 yr
4 wk ahead	11-12	41	0.1	0-4 yr
1 wk ahead	12-13	41	0	0-4 yr
2 wk ahead	12-13	41	0.2	0-4 yr
3 wk ahead	12-13	41	0.3	0-4 yr
4 wk ahead	12-13	41	0.4	0-4 yr
1 wk ahead	13-14	41	0.1	0-4 yr
2 wk ahead	13-14	41	0.3	0-4 yr
3 wk ahead	13-14	41	0.2	0-4 yr
4 wk ahead	13-14	41	0.2	0-4 yr
1 wk ahead	14-15	41	0.2	0-4 yr
2 wk ahead	14-15	41	0.1	0-4 yr
3 wk ahead	14-15	41	0.1	0-4 yr
4 wk ahead	14-15	41	0.5	0-4 yr
1 wk ahead	15-16	41	0.1	0-4 yr
2 wk ahead	15-16	41	0.1	0-4 yr
3 wk ahead	15-16	41	0.2	0-4 yr
4 wk ahead	15-16	41	0.1	0-4 yr
1 wk ahead	16-17	41	0	0-4 yr
2 wk ahead	16-17	41	0.1	0-4 yr
3 wk ahead	16-17	41	0	0-4 yr
4 wk ahead	16-17	41	0.3	0-4 yr
1 wk ahead	09-10	42	8.2	0-4 yr
2 wk ahead	09-10	42	6	0-4 yr
3 wk ahead	09-10	42	4.2	0-4 yr
4 wk ahead	09-10	42	2.6	0-4 yr
1 wk ahead	10-11	42	0.3	0-4 yr
2 wk ahead	10-11	42	0.3	0-4 yr
3 wk ahead	10-11	42	0.3	0-4 yr
4 wk ahead	10-11	42	0.4	0-4 yr
1 wk ahead	11-12	42	0	0-4 yr
2 wk ahead	11-12	42	0	0-4 yr
3 wk ahead	11-12	42	0.1	0-4 yr
4 wk ahead	11-12	42	0	0-4 yr
1 wk ahead	12-13	42	0.2	0-4 yr
2 wk ahead	12-13	42	0.3	0-4 yr
3 wk ahead	12-13	42	0.4	0-4 yr
4 wk ahead	12-13	42	1.1	0-4 yr
1 wk ahead	13-14	42	0.3	0-4 yr
2 wk ahead	13-14	42	0.2	0-4 yr
3 wk ahead	13-14	42	0.2	0-4 yr
4 wk ahead	13-14	42	0.2	0-4 yr
1 wk ahead	14-15	42	0.1	0-4 yr
2 wk ahead	14-15	42	0.1	0-4 yr
3 wk ahead	14-15	42	0.5	0-4 yr
4 wk ahead	14-15	42	0.3	0-4 yr
1 wk ahead	15-16	42	0.1	0-4 yr
2 wk ahead	15-16	42	0.2	0-4 yr
3 wk ahead	15-16	42	0.1	0-4 yr
4 wk ahead	15-16	42	0.2	0-4 yr
1 wk ahead	16-17	42	0.1	0-4 yr
2 wk ahead	16-17	42	0	0-4 yr
3 wk ahead	16-17	42	0.3	0-4 yr
4 wk ahead	16-17	42	0.1	0-4 yr
1 wk ahead	09-10	43	6	0-4 yr
2 wk ahead	09-10	43	4.2	0-4 yr
3 wk ahead	09-10	43	2.6	0-4 yr
4 wk ahead	09-10	43	1.5	0-4 yr
1 wk ahead	10-11	43	0.3	0-4 yr
2 wk ahead	10-11	43	0.3	0-4 yr
3 wk ahead	10-11	43	0.4	0-4 yr
4 wk ahead	10-11	43	0.4	0-4 yr
1 wk ahead	11-12	43	0	0-4 yr
2 wk ahead	11-12	43	0.1	0-4 yr
3 wk ahead	11-12	43	0	0-4 yr
4 wk ahead	11-12	43	0.2	0-4 yr
1 wk ahead	12-13	43	0.3	0-4 yr
2 wk ahead	12-13	43	0.4	0-4 yr
3 wk ahead	12-13	43	1.1	0-4 yr
4 wk ahead	12-13	43	0.9	0-4 yr
1 wk ahead	13-14	43	0.2	0-4 yr
2 wk ahead	13-14	43	0.2	0-4 yr
3 wk ahead	13-14	43	0.2	0-4 yr
4 wk ahead	13-14	43	0.5	0-4 yr
1 wk ahead	14-15	43	0.1	0-4 yr
2 wk ahead	14-15	43	0.5	0-4 yr
3 wk ahead	14-15	43	0.3	0-4 yr
4 wk ahead	14-15	43	0.7	0-4 yr
1 wk ahead	15-16	43	0.2	0-4 yr
2 wk ahead	15-16	43	0.1	0-4 yr
3 wk ahead	15-16	43	0.2	0-4 yr
4 wk ahead	15-16	43	0.2	0-4 yr
1 wk ahead	16-17	43	0	0-4 yr
2 wk ahead	16-17	43	0.3	0-4 yr
3 wk ahead	16-17	43	0.1	0-4 yr
4 wk ahead	16-17	43	0.2	0-4 yr
1 wk ahead	09-10	44	4.2	0-4 yr
2 wk ahead	09-10	44	2.6	0-4 yr
3 wk ahead	09-10	44	1.5	0-4 yr
4 wk ahead	09-10	44	1.3	0-4 yr
1 wk ahead	10-11	44	0.3	0-4 yr
2 wk ahead	10-11	44	0.4	0-4 yr
3 wk ahead	10-11	44	0.4	0-4 yr
4 wk ahead	10-11	44	0.8	0-4 yr
1 wk ahead	11-12	44	0.1	0-4 yr
2 wk ahead	11-12	44	0	0-4 yr
3 wk ahead	11-12	44	0.2	0-4 yr
4 wk ahead	11-12	44	0.2	0-4 yr
1 wk ahead	12-13	44	0.4	0-4 yr
2 wk ahead	12-13	44	1.1	0-4 yr
3 wk ahead	12-13	44	0.9	0-4 yr
4 wk ahead	12-13	44	1.8	0-4 yr
1 wk ahead	13-14	44	0.2	0-4 yr
2 wk ahead	13-14	44	0.2	0-4 yr
3 wk ahead	13-14	44	0.5	0-4 yr
4 wk ahead	13-14	44	1.3	0-4 yr
1 wk ahead	14-15	44	0.5	0-4 yr
2 wk ahead	14-15	44	0.3	0-4 yr
3 wk ahead	14-15	44	0.7	0-4 yr
4 wk ahead	14-15	44	1.8	0-4 yr
1 wk ahead	15-16	44	0.1	0-4 yr
2 wk ahead	15-16	44	0.2	0-4 yr
3 wk ahead	15-16	44	0.2	0-4 yr
4 wk ahead	15-16	44	0.2	0-4 yr
1 wk ahead	16-17	44	0.3	0-4 yr
2 wk ahead	16-17	44	0.1	0-4 yr
3 wk ahead	16-17	44	0.2	0-4 yr
4 wk ahead	16-17	44	0.5	0-4 yr
1 wk ahead	09-10	45	2.6	0-4 yr
2 wk ahead	09-10	45	1.5	0-4 yr
3 wk ahead	09-10	45	1.3	0-4 yr
4 wk ahead	09-10	45	1.3	0-4 yr
1 wk ahead	10-11	45	0.4	0-4 yr
2 wk ahead	10-11	45	0.4	0-4 yr
3 wk ahead	10-11	45	0.8	0-4 yr
4 wk ahead	10-11	45	1.1	0-4 yr
1 wk ahead	11-12	45	0	0-4 yr
2 wk ahead	11-12	45	0.2	0-4 yr
3 wk ahead	11-12	45	0.2	0-4 yr
4 wk ahead	11-12	45	0.1	0-4 yr
1 wk ahead	12-13	45	1.1	0-4 yr
2 wk ahead	12-13	45	0.9	0-4 yr
3 wk ahead	12-13	45	1.8	0-4 yr
4 wk ahead	12-13	45	2.3	0-4 yr
1 wk ahead	13-14	45	0.2	0-4 yr
2 wk ahead	13-14	45	0.5	0-4 yr
3 wk ahead	13-14	45	1.3	0-4 yr
4 wk ahead	13-14	45	1.8	0-4 yr
1 wk ahead	14-15	45	0.3	0-4 yr
2 wk ahead	14-15	45	0.7	0-4 yr
3 wk ahead	14-15	45	1.8	0-4 yr
4 wk ahead	14-15	45	3.4	0-4 yr
1 wk ahead	15-16	45	0.2	0-4 yr
2 wk ahead	15-16	45	0.2	0-4 yr
3 wk ahead	15-16	45	0.2	0-4 yr
4 wk ahead	15-16	45	0.2	0-4 yr
1 wk ahead	16-17	45	0.1	0-4 yr
2 wk ahead	16-17	45	0.2	0-4 yr
3 wk ahead	16-17	45	0.5	0-4 yr
4 wk ahead	16-17	45	0.6	0-4 yr
1 wk ahead	09-10	46	1.5	0-4 yr
2 wk ahead	09-10	46	1.3	0-4 yr
3 wk ahead	09-10	46	1.3	0-4 yr
4 wk ahead	09-10	46	1	0-4 yr
1 wk ahead	10-11	46	0.4	0-4 yr
2 wk ahead	10-11	46	0.8	0-4 yr
3 wk ahead	10-11	46	1.1	0-4 yr
4 wk ahead	10-11	46	1	0-4 yr
1 wk ahead	11-12	46	0.2	0-4 yr
2 wk ahead	11-12	46	0.2	0-4 yr
3 wk ahead	11-12	46	0.1	0-4 yr
4 wk ahead	11-12	46	0.2	0-4 yr
1 wk ahead	12-13	46	0.9	0-4 yr
2 wk ahead	12-13	46	1.8	0-4 yr
3 wk ahead	12-13	46	2.3	0-4 yr
4 wk ahead	12-13	46	3.2	0-4 yr
1 wk ahead	13-14	46	0.5	0-4 yr
2 wk ahead	13-14	46	1.3	0-4 yr
3 wk ahead	13-14	46	1.8	0-4 yr
4 wk ahead	13-14	46	2.6	0-4 yr
1 wk ahead	14-15	46	0.7	0-4 yr
2 wk ahead	14-15	46	1.8	0-4 yr
3 wk ahead	14-15	46	3.4	0-4 yr
4 wk ahead	14-15	46	4.2	0-4 yr
1 wk ahead	15-16	46	0.2	0-4 yr
2 wk ahead	15-16	46	0.2	0-4 yr
3 wk ahead	15-16	46	0.2	0-4 yr
4 wk ahead	15-16	46	0.1	0-4 yr
1 wk ahead	16-17	46	0.2	0-4 yr
2 wk ahead	16-17	46	0.5	0-4 yr
3 wk ahead	16-17	46	0.6	0-4 yr
4 wk ahead	16-17	46	0.5	0-4 yr
1 wk ahead	09-10	47	1.3	0-4 yr
2 wk ahead	09-10	47	1.3	0-4 yr
3 wk ahead	09-10	47	1	0-4 yr
4 wk ahead	09-10	47	1.2	0-4 yr
1 wk ahead	10-11	47	0.8	0-4 yr
2 wk ahead	10-11	47	1.1	0-4 yr
3 wk ahead	10-11	47	1	0-4 yr
4 wk ahead	10-11	47	1.1	0-4 yr
1 wk ahead	11-12	47	0.2	0-4 yr
2 wk ahead	11-12	47	0.1	0-4 yr
3 wk ahead	11-12	47	0.2	0-4 yr
4 wk ahead	11-12	47	0.1	0-4 yr
1 wk ahead	12-13	47	1.8	0-4 yr
2 wk ahead	12-13	47	2.3	0-4 yr
3 wk ahead	12-13	47	3.2	0-4 yr
4 wk ahead	12-13	47	4.8	0-4 yr
1 wk ahead	13-14	47	1.3	0-4 yr
2 wk ahead	13-14	47	1.8	0-4 yr
3 wk ahead	13-14	47	2.6	0-4 yr
4 wk ahead	13-14	47	3.1	0-4 yr
1 wk ahead	14-15	47	1.8	0-4 yr
2 wk ahead	14-15	47	3.4	0-4 yr
3 wk ahead	14-15	47	4.2	0-4 yr
4 wk ahead	14-15	47	5.6	0-4 yr
1 wk ahead	15-16	47	0.2	0-4 yr
2 wk ahead	15-16	47	0.2	0-4 yr
3 wk ahead	15-16	47	0.1	0-4 yr
4 wk ahead	15-16	47	0.3	0-4 yr
1 wk ahead	16-17	47	0.5	0-4 yr
2 wk ahead	16-17	47	0.6	0-4 yr
3 wk ahead	16-17	47	0.5	0-4 yr
4 wk ahead	16-17	47	1.5	0-4 yr
1 wk ahead	09-10	48	1.3	0-4 yr
2 wk ahead	09-10	48	1	0-4 yr
3 wk ahead	09-10	48	1.2	0-4 yr
4 wk ahead	09-10	48	1.1	0-4 yr
1 wk ahead	10-11	48	1.1	0-4 yr
2 wk ahead	10-11	48	1	0-4 yr
3 wk ahead	10-11	48	1.1	0-4 yr
4 wk ahead	10-11	48	2	0-4 yr
1 wk ahead	11-12	48	0.1	0-4 yr
2 wk ahead	11-12	48	0.2	0-4 yr
3 wk ahead	11-12	48	0.1	0-4 yr
4 wk ahead	11-12	48	0.2	0-4 yr
1 wk ahead	12-13	48	2.3	0-4 yr
2 wk ahead	12-13	48	3.2	0-4 yr
3 wk ahead	12-13	48	4.8	0-4 yr
4 wk ahead	12-13	48	4.5	0-4 yr
1 wk ahead	13-14	48	1.8	0-4 yr
2 wk ahead	13-14	48	2.6	0-4 yr
3 wk ahead	13-14	48	3.1	0-4 yr
4 wk ahead	13-14	48	3.7	0-4 yr
1 wk ahead	14-15	48	3.4	0-4 yr
2 wk ahead	14-15	48	4.2	0-4 yr
3 wk ahead	14-15	48	5.6	0-4 yr
4 wk ahead	14-15	48	6.7	0-4 yr
1 wk ahead	15-16	48	0.2	0-4 yr
2 wk ahead	15-16	48	0.1	0-4 yr
3 wk ahead	15-16	48	0.3	0-4 yr
4 wk ahead	15-16	48	0.2	0-4 yr
1 wk ahead	16-17	48	0.6	0-4 yr
2 wk ahead	16-17	48	0.5	0-4 yr
3 wk ahead	16-17	48	1.5	0-4 yr
4 wk ahead	16-17	48	1.4	0-4 yr
1 wk ahead	09-10	49	1	0-4 yr
2 wk ahead	09-10	49	1.2	0-4 yr
3 wk ahead	09-10	49	1.1	0-4 yr
4 wk ahead	09-10	49	1	0-4 yr
1 wk ahead	10-11	49	1	0-4 yr
2 wk ahead	10-11	49	1.1	0-4 yr
3 wk ahead	10-11	49	2	0-4 yr
4 wk ahead	10-11	49	1.8	0-4 yr
1 wk ahead	11-12	49	0.2	0-4 yr
2 wk ahead	11-12	49	0.1	0-4 yr
3 wk ahead	11-12	49	0.2	0-4 yr
4 wk ahead	11-12	49	0	0-4 yr
1 wk ahead	12-13	49	3.2	0-4 yr
2 wk ahead	12-13	49	4.8	0-4 yr
3 wk ahead	12-13	49	4.5	0-4 yr
4 wk ahead	12-13	49	6	0-4 yr
1 wk ahead	13-14	49	2.6	0-4 yr
2 wk ahead	13-14	49	3.1	0-4 yr
3 wk ahead	13-14	49	3.7	0-4 yr
4 wk ahead	13-14	49	6.4	0-4 yr
1 wk ahead	14-15	49	4.2	0-4 yr
2 wk ahead	14-15	49	5.6	0-4 yr
3 wk ahead	14-15	49	6.7	0-4 yr
4 wk ahead	14-15	49	5.7	0-4 yr
1 wk ahead	15-16	49	0.1	0-4 yr
2 wk ahead	15-16	49	0.3	0-4 yr
3 wk ahead	15-16	49	0.2	0-4 yr
4 wk ahead	15-16	49	0.5	0-4 yr
1 wk ahead	16-17	49	0.5	0-4 yr
2 wk ahead	16-17	49	1.5	0-4 yr
3 wk ahead	16-17	49	1.4	0-4 yr
4 wk ahead	16-17	49	1.3	0-4 yr
1 wk ahead	09-10	50	1.2	0-4 yr
2 wk ahead	09-10	50	1.1	0-4 yr
3 wk ahead	09-10	50	1	0-4 yr
4 wk ahead	09-10	50	0.6	0-4 yr
1 wk ahead	10-11	50	1.1	0-4 yr
2 wk ahead	10-11	50	2	0-4 yr
3 wk ahead	10-11	50	1.8	0-4 yr
4 wk ahead	10-11	50	2.5	0-4 yr
1 wk ahead	11-12	50	0.1	0-4 yr
2 wk ahead	11-12	50	0.2	0-4 yr
3 wk ahead	11-12	50	0	0-4 yr
4 wk ahead	11-12	50	0.3	0-4 yr
1 wk ahead	12-13	50	4.8	0-4 yr
2 wk ahead	12-13	50	4.5	0-4 yr
3 wk ahead	12-13	50	6	0-4 yr
4 wk ahead	12-13	50	6.1	0-4 yr
1 wk ahead	13-14	50	3.1	0-4 yr
2 wk ahead	13-14	50	3.7	0-4 yr
3 wk ahead	13-14	50	6.4	0-4 yr
4 wk ahead	13-14	50	5.1	0-4 yr
1 wk ahead	14-15	50	5.6	0-4 yr
2 wk ahead	14-15	50	6.7	0-4 yr
3 wk ahead	14-15	50	5.7	0-4 yr
4 wk ahead	14-15	50	3.5	0-4 yr
1 wk ahead	15-16	50	0.3	0-4 yr
2 wk ahead	15-16	50	0.2	0-4 yr
3 wk ahead	15-16	50	0.5	0-4 yr
4 wk ahead	15-16	50	0.3	0-4 yr
1 wk ahead	16-17	50	1.5	0-4 yr
2 wk ahead	16-17	50	1.4	0-4 yr
3 wk ahead	16-17	50	1.3	0-4 yr
4 wk ahead	16-17	50	1.6	0-4 yr
1 wk ahead	09-10	51	1.1	0-4 yr
2 wk ahead	09-10	51	1	0-4 yr
3 wk ahead	09-10	51	0.6	0-4 yr
4 wk ahead	09-10	51	1.3	0-4 yr
1 wk ahead	10-11	51	2	0-4 yr
2 wk ahead	10-11	51	1.8	0-4 yr
3 wk ahead	10-11	51	2.5	0-4 yr
4 wk ahead	10-11	51	2.8	0-4 yr
1 wk ahead	11-12	51	0.2	0-4 yr
2 wk ahead	11-12	51	0	0-4 yr
3 wk ahead	11-12	51	0.3	0-4 yr
4 wk ahead	11-12	51	0.3	0-4 yr
1 wk ahead	12-13	51	4.5	0-4 yr
2 wk ahead	12-13	51	6	0-4 yr
3 wk ahead	12-13	51	6.1	0-4 yr
4 wk ahead	12-13	51	5.6	0-4 yr
1 wk ahead	13-14	51	3.7	0-4 yr
2 wk ahead	13-14	51	6.4	0-4 yr
3 wk ahead	13-14	51	5.1	0-4 yr
4 wk ahead	13-14	51	4.1	0-4 yr
1 wk ahead	14-15	51	6.7	0-4 yr
2 wk ahead	14-15	51	5.7	0-4 yr
3 wk ahead	14-15	51	3.5	0-4 yr
4 wk ahead	14-15	51	3.3	0-4 yr
1 wk ahead	15-16	51	0.2	0-4 yr
2 wk ahead	15-16	51	0.5	0-4 yr
3 wk ahead	15-16	51	0.3	0-4 yr
4 wk ahead	15-16	51	0.3	0-4 yr
1 wk ahead	16-17	51	1.4	0-4 yr
2 wk ahead	16-17	51	1.3	0-4 yr
3 wk ahead	16-17	51	1.6	0-4 yr
4 wk ahead	16-17	51	1.8	0-4 yr
1 wk ahead	09-10	52	1	0-4 yr
2 wk ahead	09-10	52	0.6	0-4 yr
3 wk ahead	09-10	52	1.3	0-4 yr
4 wk ahead	09-10	52	1	0-4 yr
1 wk ahead	10-11	52	1.8	0-4 yr
2 wk ahead	10-11	52	2.5	0-4 yr
3 wk ahead	10-11	52	2.8	0-4 yr
4 wk ahead	10-11	52	3.5	0-4 yr
1 wk ahead	11-12	52	0	0-4 yr
2 wk ahead	11-12	52	0.3	0-4 yr
3 wk ahead	11-12	52	0.3	0-4 yr
4 wk ahead	11-12	52	0.1	0-4 yr
1 wk ahead	12-13	52	6	0-4 yr
2 wk ahead	12-13	52	6.1	0-4 yr
3 wk ahead	12-13	52	5.6	0-4 yr
4 wk ahead	12-13	52	4.4	0-4 yr
1 wk ahead	13-14	52	6.4	0-4 yr
2 wk ahead	13-14	52	5.1	0-4 yr
3 wk ahead	13-14	52	4.1	0-4 yr
4 wk ahead	13-14	52	3.1	0-4 yr
1 wk ahead	14-15	52	5.7	0-4 yr
2 wk ahead	14-15	52	3.5	0-4 yr
3 wk ahead	14-15	52	3.3	0-4 yr
4 wk ahead	14-15	52	3.2	0-4 yr
1 wk ahead	15-16	52	0.5	0-4 yr
2 wk ahead	15-16	52	0.3	0-4 yr
3 wk ahead	15-16	52	0.3	0-4 yr
4 wk ahead	15-16	52	0.6	0-4 yr
1 wk ahead	16-17	52	1.3	0-4 yr
2 wk ahead	16-17	52	1.6	0-4 yr
3 wk ahead	16-17	52	1.8	0-4 yr
4 wk ahead	16-17	52	2.2	0-4 yr
1 wk ahead	09-10	53	0.6	0-4 yr
2 wk ahead	09-10	53	1.3	0-4 yr
3 wk ahead	09-10	53	1	0-4 yr
4 wk ahead	09-10	53	1.1	0-4 yr
1 wk ahead	10-11	53	2.5	0-4 yr
2 wk ahead	10-11	53	2.8	0-4 yr
3 wk ahead	10-11	53	3.5	0-4 yr
4 wk ahead	10-11	53	4.5	0-4 yr
1 wk ahead	11-12	53	0.3	0-4 yr
2 wk ahead	11-12	53	0.3	0-4 yr
3 wk ahead	11-12	53	0.1	0-4 yr
4 wk ahead	11-12	53	0.4	0-4 yr
1 wk ahead	12-13	53	6.1	0-4 yr
2 wk ahead	12-13	53	5.6	0-4 yr
3 wk ahead	12-13	53	4.4	0-4 yr
4 wk ahead	12-13	53	4	0-4 yr
1 wk ahead	13-14	53	5.1	0-4 yr
2 wk ahead	13-14	53	4.1	0-4 yr
3 wk ahead	13-14	53	3.1	0-4 yr
4 wk ahead	13-14	53	2.5	0-4 yr
1 wk ahead	14-15	53	3.5	0-4 yr
2 wk ahead	14-15	53	3.3	0-4 yr
3 wk ahead	14-15	53	3.2	0-4 yr
4 wk ahead	14-15	53	2.5	0-4 yr
1 wk ahead	15-16	53	0.3	0-4 yr
2 wk ahead	15-16	53	0.3	0-4 yr
3 wk ahead	15-16	53	0.6	0-4 yr
4 wk ahead	15-16	53	1.1	0-4 yr
1 wk ahead	16-17	53	1.6	0-4 yr
2 wk ahead	16-17	53	1.8	0-4 yr
3 wk ahead	16-17	53	2.2	0-4 yr
4 wk ahead	16-17	53	2.7	0-4 yr
1 wk ahead	09-10	54	1.3	0-4 yr
2 wk ahead	09-10	54	1	0-4 yr
3 wk ahead	09-10	54	1.1	0-4 yr
4 wk ahead	09-10	54	0.6	0-4 yr
1 wk ahead	10-11	54	2.8	0-4 yr
2 wk ahead	10-11	54	3.5	0-4 yr
3 wk ahead	10-11	54	4.5	0-4 yr
4 wk ahead	10-11	54	3.8	0-4 yr
1 wk ahead	11-12	54	0.3	0-4 yr
2 wk ahead	11-12	54	0.1	0-4 yr
3 wk ahead	11-12	54	0.4	0-4 yr
4 wk ahead	11-12	54	0.6	0-4 yr
1 wk ahead	12-13	54	5.6	0-4 yr
2 wk ahead	12-13	54	4.4	0-4 yr
3 wk ahead	12-13	54	4	0-4 yr
4 wk ahead	12-13	54	3.1	0-4 yr
1 wk ahead	13-14	54	4.1	0-4 yr
2 wk ahead	13-14	54	3.1	0-4 yr
3 wk ahead	13-14	54	2.5	0-4 yr
4 wk ahead	13-14	54	1.9	0-4 yr
1 wk ahead	14-15	54	3.3	0-4 yr
2 wk ahead	14-15	54	3.2	0-4 yr
3 wk ahead	14-15	54	2.5	0-4 yr
4 wk ahead	14-15	54	1.4	0-4 yr
1 wk ahead	15-16	54	0.3	0-4 yr
2 wk ahead	15-16	54	0.6	0-4 yr
3 wk ahead	15-16	54	1.1	0-4 yr
4 wk ahead	15-16	54	1.5	0-4 yr
1 wk ahead	16-17	54	1.8	0-4 yr
2 wk ahead	16-17	54	2.2	0-4 yr
3 wk ahead	16-17	54	2.7	0-4 yr
4 wk ahead	16-17	54	3.6	0-4 yr
1 wk ahead	09-10	55	1	0-4 yr
2 wk ahead	09-10	55	1.1	0-4 yr
3 wk ahead	09-10	55	0.6	0-4 yr
4 wk ahead	09-10	55	0.6	0-4 yr
1 wk ahead	10-11	55	3.5	0-4 yr
2 wk ahead	10-11	55	4.5	0-4 yr
3 wk ahead	10-11	55	3.8	0-4 yr
4 wk ahead	10-11	55	3.8	0-4 yr
1 wk ahead	11-12	55	0.1	0-4 yr
2 wk ahead	11-12	55	0.4	0-4 yr
3 wk ahead	11-12	55	0.6	0-4 yr
4 wk ahead	11-12	55	0.9	0-4 yr
1 wk ahead	12-13	55	4.4	0-4 yr
2 wk ahead	12-13	55	4	0-4 yr
3 wk ahead	12-13	55	3.1	0-4 yr
4 wk ahead	12-13	55	3.1	0-4 yr
1 wk ahead	13-14	55	3.1	0-4 yr
2 wk ahead	13-14	55	2.5	0-4 yr
3 wk ahead	13-14	55	1.9	0-4 yr
4 wk ahead	13-14	55	1.4	0-4 yr
1 wk ahead	14-15	55	3.2	0-4 yr
2 wk ahead	14-15	55	2.5	0-4 yr
3 wk ahead	14-15	55	1.4	0-4 yr
4 wk ahead	14-15	55	1.8	0-4 yr
1 wk ahead	15-16	55	0.6	0-4 yr
2 wk ahead	15-16	55	1.1	0-4 yr
3 wk ahead	15-16	55	1.5	0-4 yr
4 wk ahead	15-16	55	3.6	0-4 yr
1 wk ahead	16-17	55	2.2	0-4 yr
2 wk ahead	16-17	55	2.7	0-4 yr
3 wk ahead	16-17	55	3.6	0-4 yr
4 wk ahead	16-17	55	4.5	0-4 yr
1 wk ahead	09-10	56	1.1	0-4 yr
2 wk ahead	09-10	56	0.6	0-4 yr
3 wk ahead	09-10	56	0.6	0-4 yr
4 wk ahead	09-10	56	0.5	0-4 yr
1 wk ahead	10-11	56	4.5	0-4 yr
2 wk ahead	10-11	56	3.8	0-4 yr
3 wk ahead	10-11	56	3.8	0-4 yr
4 wk ahead	10-11	56	4.6	0-4 yr
1 wk ahead	11-12	56	0.4	0-4 yr
2 wk ahead	11-12	56	0.6	0-4 yr
3 wk ahead	11-12	56	0.9	0-4 yr
4 wk ahead	11-12	56	1.1	0-4 yr
1 wk ahead	12-13	56	4	0-4 yr
2 wk ahead	12-13	56	3.1	0-4 yr
3 wk ahead	12-13	56	3.1	0-4 yr
4 wk ahead	12-13	56	2.7	0-4 yr
1 wk ahead	13-14	56	2.5	0-4 yr
2 wk ahead	13-14	56	1.9	0-4 yr
3 wk ahead	13-14	56	1.4	0-4 yr
4 wk ahead	13-14	56	1.5	0-4 yr
1 wk ahead	14-15	56	2.5	0-4 yr
2 wk ahead	14-15	56	1.4	0-4 yr
3 wk ahead	14-15	56	1.8	0-4 yr
4 wk ahead	14-15	56	1.8	0-4 yr
1 wk ahead	15-16	56	1.1	0-4 yr
2 wk ahead	15-16	56	1.5	0-4 yr
3 wk ahead	15-16	56	3.6	0-4 yr
4 wk ahead	15-16	56	4.6	0-4 yr
1 wk ahead	16-17	56	2.7	0-4 yr
2 wk ahead	16-17	56	3.6	0-4 yr
3 wk ahead	16-17	56	4.5	0-4 yr
4 wk ahead	16-17	56	4.5	0-4 yr
1 wk ahead	09-10	57	0.6	0-4 yr
2 wk ahead	09-10	57	0.6	0-4 yr
3 wk ahead	09-10	57	0.5	0-4 yr
4 wk ahead	09-10	57	0.5	0-4 yr
1 wk ahead	10-11	57	3.8	0-4 yr
2 wk ahead	10-11	57	3.8	0-4 yr
3 wk ahead	10-11	57	4.6	0-4 yr
4 wk ahead	10-11	57	3.2	0-4 yr
1 wk ahead	11-12	57	0.6	0-4 yr
2 wk ahead	11-12	57	0.9	0-4 yr
3 wk ahead	11-12	57	1.1	0-4 yr
4 wk ahead	11-12	57	0.9	0-4 yr
1 wk ahead	12-13	57	3.1	0-4 yr
2 wk ahead	12-13	57	3.1	0-4 yr
3 wk ahead	12-13	57	2.7	0-4 yr
4 wk ahead	12-13	57	2.3	0-4 yr
1 wk ahead	13-14	57	1.9	0-4 yr
2 wk ahead	13-14	57	1.4	0-4 yr
3 wk ahead	13-14	57	1.5	0-4 yr
4 wk ahead	13-14	57	1.2	0-4 yr
1 wk ahead	14-15	57	1.4	0-4 yr
2 wk ahead	14-15	57	1.8	0-4 yr
3 wk ahead	14-15	57	1.8	0-4 yr
4 wk ahead	14-15	57	1.4	0-4 yr
1 wk ahead	15-16	57	1.5	0-4 yr
2 wk ahead	15-16	57	3.6	0-4 yr
3 wk ahead	15-16	57	4.6	0-4 yr
4 wk ahead	15-16	57	4.5	0-4 yr
1 wk ahead	16-17	57	3.6	0-4 yr
2 wk ahead	16-17	57	4.5	0-4 yr
3 wk ahead	16-17	57	4.5	0-4 yr
4 wk ahead	16-17	57	3.1	0-4 yr
1 wk ahead	09-10	58	0.6	0-4 yr
2 wk ahead	09-10	58	0.5	0-4 yr
3 wk ahead	09-10	58	0.5	0-4 yr
4 wk ahead	09-10	58	0.4	0-4 yr
1 wk ahead	10-11	58	3.8	0-4 yr
2 wk ahead	10-11	58	4.6	0-4 yr
3 wk ahead	10-11	58	3.2	0-4 yr
4 wk ahead	10-11	58	3.1	0-4 yr
1 wk ahead	11-12	58	0.9	0-4 yr
2 wk ahead	11-12	58	1.1	0-4 yr
3 wk ahead	11-12	58	0.9	0-4 yr
4 wk ahead	11-12	58	1.7	0-4 yr
1 wk ahead	12-13	58	3.1	0-4 yr
2 wk ahead	12-13	58	2.7	0-4 yr
3 wk ahead	12-13	58	2.3	0-4 yr
4 wk ahead	12-13	58	1.6	0-4 yr
1 wk ahead	13-14	58	1.4	0-4 yr
2 wk ahead	13-14	58	1.5	0-4 yr
3 wk ahead	13-14	58	1.2	0-4 yr
4 wk ahead	13-14	58	0.8	0-4 yr
1 wk ahead	14-15	58	1.8	0-4 yr
2 wk ahead	14-15	58	1.8	0-4 yr
3 wk ahead	14-15	58	1.4	0-4 yr
4 wk ahead	14-15	58	1.9	0-4 yr
1 wk ahead	15-16	58	3.6	0-4 yr
2 wk ahead	15-16	58	4.6	0-4 yr
3 wk ahead	15-16	58	4.5	0-4 yr
4 wk ahead	15-16	58	5	0-4 yr
1 wk ahead	16-17	58	4.5	0-4 yr
2 wk ahead	16-17	58	4.5	0-4 yr
3 wk ahead	16-17	58	3.1	0-4 yr
4 wk ahead	16-17	58	2.3	0-4 yr
1 wk ahead	09-10	59	0.5	0-4 yr
2 wk ahead	09-10	59	0.5	0-4 yr
3 wk ahead	09-10	59	0.4	0-4 yr
4 wk ahead	09-10	59	0.4	0-4 yr
1 wk ahead	10-11	59	4.6	0-4 yr
2 wk ahead	10-11	59	3.2	0-4 yr
3 wk ahead	10-11	59	3.1	0-4 yr
4 wk ahead	10-11	59	2.4	0-4 yr
1 wk ahead	11-12	59	1.1	0-4 yr
2 wk ahead	11-12	59	0.9	0-4 yr
3 wk ahead	11-12	59	1.7	0-4 yr
4 wk ahead	11-12	59	2.2	0-4 yr
1 wk ahead	12-13	59	2.7	0-4 yr
2 wk ahead	12-13	59	2.3	0-4 yr
3 wk ahead	12-13	59	1.6	0-4 yr
4 wk ahead	12-13	59	2.2	0-4 yr
1 wk ahead	13-14	59	1.5	0-4 yr
2 wk ahead	13-14	59	1.2	0-4 yr
3 wk ahead	13-14	59	0.8	0-4 yr
4 wk ahead	13-14	59	0.7	0-4 yr
1 wk ahead	14-15	59	1.8	0-4 yr
2 wk ahead	14-15	59	1.4	0-4 yr
3 wk ahead	14-15	59	1.9	0-4 yr
4 wk ahead	14-15	59	1.6	0-4 yr
1 wk ahead	15-16	59	4.6	0-4 yr
2 wk ahead	15-16	59	4.5	0-4 yr
3 wk ahead	15-16	59	5	0-4 yr
4 wk ahead	15-16	59	4.8	0-4 yr
1 wk ahead	16-17	59	4.5	0-4 yr
2 wk ahead	16-17	59	3.1	0-4 yr
3 wk ahead	16-17	59	2.3	0-4 yr
4 wk ahead	16-17	59	2.7	0-4 yr
1 wk ahead	09-10	60	0.5	0-4 yr
2 wk ahead	09-10	60	0.4	0-4 yr
3 wk ahead	09-10	60	0.4	0-4 yr
4 wk ahead	09-10	60	0.3	0-4 yr
1 wk ahead	10-11	60	3.2	0-4 yr
2 wk ahead	10-11	60	3.1	0-4 yr
3 wk ahead	10-11	60	2.4	0-4 yr
4 wk ahead	10-11	60	1.9	0-4 yr
1 wk ahead	11-12	60	0.9	0-4 yr
2 wk ahead	11-12	60	1.7	0-4 yr
3 wk ahead	11-12	60	2.2	0-4 yr
4 wk ahead	11-12	60	2.1	0-4 yr
1 wk ahead	12-13	60	2.3	0-4 yr
2 wk ahead	12-13	60	1.6	0-4 yr
3 wk ahead	12-13	60	2.2	0-4 yr
4 wk ahead	12-13	60	1.8	0-4 yr
1 wk ahead	13-14	60	1.2	0-4 yr
2 wk ahead	13-14	60	0.8	0-4 yr
3 wk ahead	13-14	60	0.7	0-4 yr
4 wk ahead	13-14	60	0.6	0-4 yr
1 wk ahead	14-15	60	1.4	0-4 yr
2 wk ahead	14-15	60	1.9	0-4 yr
3 wk ahead	14-15	60	1.6	0-4 yr
4 wk ahead	14-15	60	1.1	0-4 yr
1 wk ahead	15-16	60	4.5	0-4 yr
2 wk ahead	15-16	60	5	0-4 yr
3 wk ahead	15-16	60	4.8	0-4 yr
4 wk ahead	15-16	60	3.9	0-4 yr
1 wk ahead	16-17	60	3.1	0-4 yr
2 wk ahead	16-17	60	2.3	0-4 yr
3 wk ahead	16-17	60	2.7	0-4 yr
4 wk ahead	16-17	60	3	0-4 yr
1 wk ahead	09-10	61	0.4	0-4 yr
2 wk ahead	09-10	61	0.4	0-4 yr
3 wk ahead	09-10	61	0.3	0-4 yr
4 wk ahead	09-10	61	0.3	0-4 yr
1 wk ahead	10-11	61	3.1	0-4 yr
2 wk ahead	10-11	61	2.4	0-4 yr
3 wk ahead	10-11	61	1.9	0-4 yr
4 wk ahead	10-11	61	1.1	0-4 yr
1 wk ahead	11-12	61	1.7	0-4 yr
2 wk ahead	11-12	61	2.2	0-4 yr
3 wk ahead	11-12	61	2.1	0-4 yr
4 wk ahead	11-12	61	1.3	0-4 yr
1 wk ahead	12-13	61	1.6	0-4 yr
2 wk ahead	12-13	61	2.2	0-4 yr
3 wk ahead	12-13	61	1.8	0-4 yr
4 wk ahead	12-13	61	1.2	0-4 yr
1 wk ahead	13-14	61	0.8	0-4 yr
2 wk ahead	13-14	61	0.7	0-4 yr
3 wk ahead	13-14	61	0.6	0-4 yr
4 wk ahead	13-14	61	0.7	0-4 yr
1 wk ahead	14-15	61	1.9	0-4 yr
2 wk ahead	14-15	61	1.6	0-4 yr
3 wk ahead	14-15	61	1.1	0-4 yr
4 wk ahead	14-15	61	0.9	0-4 yr
1 wk ahead	15-16	61	5	0-4 yr
2 wk ahead	15-16	61	4.8	0-4 yr
3 wk ahead	15-16	61	3.9	0-4 yr
4 wk ahead	15-16	61	3.6	0-4 yr
1 wk ahead	16-17	61	2.3	0-4 yr
2 wk ahead	16-17	61	2.7	0-4 yr
3 wk ahead	16-17	61	3	0-4 yr
4 wk ahead	16-17	61	1.7	0-4 yr
1 wk ahead	09-10	62	0.4	0-4 yr
2 wk ahead	09-10	62	0.3	0-4 yr
3 wk ahead	09-10	62	0.3	0-4 yr
4 wk ahead	09-10	62	0.4	0-4 yr
1 wk ahead	10-11	62	2.4	0-4 yr
2 wk ahead	10-11	62	1.9	0-4 yr
3 wk ahead	10-11	62	1.1	0-4 yr
4 wk ahead	10-11	62	0.7	0-4 yr
1 wk ahead	11-12	62	2.2	0-4 yr
2 wk ahead	11-12	62	2.1	0-4 yr
3 wk ahead	11-12	62	1.3	0-4 yr
4 wk ahead	11-12	62	0.7	0-4 yr
1 wk ahead	12-13	62	2.2	0-4 yr
2 wk ahead	12-13	62	1.8	0-4 yr
3 wk ahead	12-13	62	1.2	0-4 yr
4 wk ahead	12-13	62	1.6	0-4 yr
1 wk ahead	13-14	62	0.7	0-4 yr
2 wk ahead	13-14	62	0.6	0-4 yr
3 wk ahead	13-14	62	0.7	0-4 yr
4 wk ahead	13-14	62	0.8	0-4 yr
1 wk ahead	14-15	62	1.6	0-4 yr
2 wk ahead	14-15	62	1.1	0-4 yr
3 wk ahead	14-15	62	0.9	0-4 yr
4 wk ahead	14-15	62	0.7	0-4 yr
1 wk ahead	15-16	62	4.8	0-4 yr
2 wk ahead	15-16	62	3.9	0-4 yr
3 wk ahead	15-16	62	3.6	0-4 yr
4 wk ahead	15-16	62	2.4	0-4 yr
1 wk ahead	16-17	62	2.7	0-4 yr
2 wk ahead	16-17	62	3	0-4 yr
3 wk ahead	16-17	62	1.7	0-4 yr
4 wk ahead	16-17	62	2.2	0-4 yr
1 wk ahead	09-10	63	0.3	0-4 yr
2 wk ahead	09-10	63	0.3	0-4 yr
3 wk ahead	09-10	63	0.4	0-4 yr
4 wk ahead	09-10	63	0.3	0-4 yr
1 wk ahead	10-11	63	1.9	0-4 yr
2 wk ahead	10-11	63	1.1	0-4 yr
3 wk ahead	10-11	63	0.7	0-4 yr
4 wk ahead	10-11	63	0.7	0-4 yr
1 wk ahead	11-12	63	2.1	0-4 yr
2 wk ahead	11-12	63	1.3	0-4 yr
3 wk ahead	11-12	63	0.7	0-4 yr
4 wk ahead	11-12	63	0.9	0-4 yr
1 wk ahead	12-13	63	1.8	0-4 yr
2 wk ahead	12-13	63	1.2	0-4 yr
3 wk ahead	12-13	63	1.6	0-4 yr
4 wk ahead	12-13	63	0.5	0-4 yr
1 wk ahead	13-14	63	0.6	0-4 yr
2 wk ahead	13-14	63	0.7	0-4 yr
3 wk ahead	13-14	63	0.8	0-4 yr
4 wk ahead	13-14	63	0.8	0-4 yr
1 wk ahead	14-15	63	1.1	0-4 yr
2 wk ahead	14-15	63	0.9	0-4 yr
3 wk ahead	14-15	63	0.7	0-4 yr
4 wk ahead	14-15	63	1.1	0-4 yr
1 wk ahead	15-16	63	3.9	0-4 yr
2 wk ahead	15-16	63	3.6	0-4 yr
3 wk ahead	15-16	63	2.4	0-4 yr
4 wk ahead	15-16	63	1.5	0-4 yr
1 wk ahead	16-17	63	3	0-4 yr
2 wk ahead	16-17	63	1.7	0-4 yr
3 wk ahead	16-17	63	2.2	0-4 yr
4 wk ahead	16-17	63	1.1	0-4 yr
1 wk ahead	09-10	64	0.3	0-4 yr
2 wk ahead	09-10	64	0.4	0-4 yr
3 wk ahead	09-10	64	0.3	0-4 yr
4 wk ahead	09-10	64	0.4	0-4 yr
1 wk ahead	10-11	64	1.1	0-4 yr
2 wk ahead	10-11	64	0.7	0-4 yr
3 wk ahead	10-11	64	0.7	0-4 yr
4 wk ahead	10-11	64	0.4	0-4 yr
1 wk ahead	11-12	64	1.3	0-4 yr
2 wk ahead	11-12	64	0.7	0-4 yr
3 wk ahead	11-12	64	0.9	0-4 yr
4 wk ahead	11-12	64	0.7	0-4 yr
1 wk ahead	12-13	64	1.2	0-4 yr
2 wk ahead	12-13	64	1.6	0-4 yr
3 wk ahead	12-13	64	0.5	0-4 yr
4 wk ahead	12-13	64	0.4	0-4 yr
1 wk ahead	13-14	64	0.7	0-4 yr
2 wk ahead	13-14	64	0.8	0-4 yr
3 wk ahead	13-14	64	0.8	0-4 yr
4 wk ahead	13-14	64	0.9	0-4 yr
1 wk ahead	14-15	64	0.9	0-4 yr
2 wk ahead	14-15	64	0.7	0-4 yr
3 wk ahead	14-15	64	1.1	0-4 yr
4 wk ahead	14-15	64	0.5	0-4 yr
1 wk ahead	15-16	64	3.6	0-4 yr
2 wk ahead	15-16	64	2.4	0-4 yr
3 wk ahead	15-16	64	1.5	0-4 yr
4 wk ahead	15-16	64	1.1	0-4 yr
1 wk ahead	16-17	64	1.7	0-4 yr
2 wk ahead	16-17	64	2.2	0-4 yr
3 wk ahead	16-17	64	1.1	0-4 yr
4 wk ahead	16-17	64	0.9	0-4 yr
1 wk ahead	09-10	65	0.4	0-4 yr
2 wk ahead	09-10	65	0.3	0-4 yr
3 wk ahead	09-10	65	0.4	0-4 yr
4 wk ahead	09-10	65	0.2	0-4 yr
1 wk ahead	10-11	65	0.7	0-4 yr
2 wk ahead	10-11	65	0.7	0-4 yr
3 wk ahead	10-11	65	0.4	0-4 yr
4 wk ahead	10-11	65	0.3	0-4 yr
1 wk ahead	11-12	65	0.7	0-4 yr
2 wk ahead	11-12	65	0.9	0-4 yr
3 wk ahead	11-12	65	0.7	0-4 yr
4 wk ahead	11-12	65	0.8	0-4 yr
1 wk ahead	12-13	65	1.6	0-4 yr
2 wk ahead	12-13	65	0.5	0-4 yr
3 wk ahead	12-13	65	0.4	0-4 yr
4 wk ahead	12-13	65	0.7	0-4 yr
1 wk ahead	13-14	65	0.8	0-4 yr
2 wk ahead	13-14	65	0.8	0-4 yr
3 wk ahead	13-14	65	0.9	0-4 yr
4 wk ahead	13-14	65	0.7	0-4 yr
1 wk ahead	14-15	65	0.7	0-4 yr
2 wk ahead	14-15	65	1.1	0-4 yr
3 wk ahead	14-15	65	0.5	0-4 yr
4 wk ahead	14-15	65	0.5	0-4 yr
1 wk ahead	15-16	65	2.4	0-4 yr
2 wk ahead	15-16	65	1.5	0-4 yr
3 wk ahead	15-16	65	1.1	0-4 yr
4 wk ahead	15-16	65	0.9	0-4 yr
1 wk ahead	16-17	65	2.2	0-4 yr
2 wk ahead	16-17	65	1.1	0-4 yr
3 wk ahead	16-17	65	0.9	0-4 yr
4 wk ahead	16-17	65	0.6	0-4 yr
1 wk ahead	09-10	66	0.3	0-4 yr
2 wk ahead	09-10	66	0.4	0-4 yr
3 wk ahead	09-10	66	0.2	0-4 yr
1 wk ahead	10-11	66	0.7	0-4 yr
2 wk ahead	10-11	66	0.4	0-4 yr
3 wk ahead	10-11	66	0.3	0-4 yr
1 wk ahead	11-12	66	0.9	0-4 yr
2 wk ahead	11-12	66	0.7	0-4 yr
3 wk ahead	11-12	66	0.8	0-4 yr
1 wk ahead	12-13	66	0.5	0-4 yr
2 wk ahead	12-13	66	0.4	0-4 yr
3 wk ahead	12-13	66	0.7	0-4 yr
1 wk ahead	13-14	66	0.8	0-4 yr
2 wk ahead	13-14	66	0.9	0-4 yr
3 wk ahead	13-14	66	0.7	0-4 yr
1 wk ahead	14-15	66	1.1	0-4 yr
2 wk ahead	14-15	66	0.5	0-4 yr
3 wk ahead	14-15	66	0.5	0-4 yr
4 wk ahead	14-15	66	0.5	0-4 yr
1 wk ahead	15-16	66	1.5	0-4 yr
2 wk ahead	15-16	66	1.1	0-4 yr
3 wk ahead	15-16	66	0.9	0-4 yr
1 wk ahead	16-17	66	1.1	0-4 yr
2 wk ahead	16-17	66	0.9	0-4 yr
3 wk ahead	16-17	66	0.6	0-4 yr
1 wk ahead	09-10	67	0.4	0-4 yr
2 wk ahead	09-10	67	0.2	0-4 yr
1 wk ahead	10-11	67	0.4	0-4 yr
2 wk ahead	10-11	67	0.3	0-4 yr
1 wk ahead	11-12	67	0.7	0-4 yr
2 wk ahead	11-12	67	0.8	0-4 yr
1 wk ahead	12-13	67	0.4	0-4 yr
2 wk ahead	12-13	67	0.7	0-4 yr
1 wk ahead	13-14	67	0.9	0-4 yr
2 wk ahead	13-14	67	0.7	0-4 yr
1 wk ahead	14-15	67	0.5	0-4 yr
2 wk ahead	14-15	67	0.5	0-4 yr
3 wk ahead	14-15	67	0.5	0-4 yr
1 wk ahead	15-16	67	1.1	0-4 yr
2 wk ahead	15-16	67	0.9	0-4 yr
1 wk ahead	16-17	67	0.9	0-4 yr
2 wk ahead	16-17	67	0.6	0-4 yr
1 wk ahead	09-10	68	0.2	0-4 yr
1 wk ahead	10-11	68	0.3	0-4 yr
1 wk ahead	11-12	68	0.8	0-4 yr
1 wk ahead	12-13	68	0.7	0-4 yr
1 wk ahead	13-14	68	0.7	0-4 yr
1 wk ahead	14-15	68	0.5	0-4 yr
2 wk ahead	14-15	68	0.5	0-4 yr
1 wk ahead	15-16	68	0.9	0-4 yr
1 wk ahead	16-17	68	0.6	0-4 yr
1 wk ahead	14-15	69	0.5	0-4 yr
1 wk ahead	09-10	87	2	0-4 yr
2 wk ahead	09-10	87	2	0-4 yr
3 wk ahead	09-10	87	2.1	0-4 yr
4 wk ahead	09-10	87	4.3	0-4 yr
1 wk ahead	09-10	88	2	0-4 yr
2 wk ahead	09-10	88	2.1	0-4 yr
3 wk ahead	09-10	88	4.3	0-4 yr
1 wk ahead	09-10	89	2.1	0-4 yr
2 wk ahead	09-10	89	4.3	0-4 yr
1 wk ahead	09-10	90	4.3	0-4 yr
Season peak rate	09-10	NA	3.1	18-49 yr
Season peak rate	10-11	NA	1.1	18-49 yr
Season peak rate	11-12	NA	0.6	18-49 yr
Season peak rate	12-13	NA	1.7	18-49 yr
Season peak rate	13-14	NA	2.4	18-49 yr
Season peak rate	14-15	NA	2.2	18-49 yr
Season peak rate	15-16	NA	2.5	18-49 yr
Season peak rate	16-17	NA	1.8	18-49 yr
Season peak week	09-10	NA	42	18-49 yr
Season peak week	10-11	NA	59	18-49 yr
Season peak week	10-11	NA	60	18-49 yr
Season peak week	11-12	NA	63	18-49 yr
Season peak week	11-12	NA	64	18-49 yr
Season peak week	12-13	NA	52	18-49 yr
Season peak week	12-13	NA	53	18-49 yr
Season peak week	13-14	NA	53	18-49 yr
Season peak week	13-14	NA	54	18-49 yr
Season peak week	14-15	NA	52	18-49 yr
Season peak week	15-16	NA	62	18-49 yr
Season peak week	16-17	NA	60	18-49 yr
1 wk ahead	09-10	40	3	18-49 yr
2 wk ahead	09-10	40	3.1	18-49 yr
3 wk ahead	09-10	40	2.9	18-49 yr
4 wk ahead	09-10	40	2.2	18-49 yr
1 wk ahead	10-11	40	0	18-49 yr
2 wk ahead	10-11	40	0	18-49 yr
3 wk ahead	10-11	40	0	18-49 yr
4 wk ahead	10-11	40	0.1	18-49 yr
1 wk ahead	11-12	40	0	18-49 yr
2 wk ahead	11-12	40	0	18-49 yr
3 wk ahead	11-12	40	0	18-49 yr
4 wk ahead	11-12	40	0	18-49 yr
1 wk ahead	12-13	40	0	18-49 yr
2 wk ahead	12-13	40	0	18-49 yr
3 wk ahead	12-13	40	0	18-49 yr
4 wk ahead	12-13	40	0	18-49 yr
1 wk ahead	13-14	40	0	18-49 yr
2 wk ahead	13-14	40	0	18-49 yr
3 wk ahead	13-14	40	0	18-49 yr
4 wk ahead	13-14	40	0.1	18-49 yr
1 wk ahead	14-15	40	0.1	18-49 yr
2 wk ahead	14-15	40	0.1	18-49 yr
3 wk ahead	14-15	40	0	18-49 yr
4 wk ahead	14-15	40	0	18-49 yr
1 wk ahead	15-16	40	0	18-49 yr
2 wk ahead	15-16	40	0	18-49 yr
3 wk ahead	15-16	40	0	18-49 yr
4 wk ahead	15-16	40	0	18-49 yr
1 wk ahead	16-17	40	0	18-49 yr
2 wk ahead	16-17	40	0.1	18-49 yr
3 wk ahead	16-17	40	0	18-49 yr
4 wk ahead	16-17	40	0	18-49 yr
1 wk ahead	09-10	41	3.1	18-49 yr
2 wk ahead	09-10	41	2.9	18-49 yr
3 wk ahead	09-10	41	2.2	18-49 yr
4 wk ahead	09-10	41	1.4	18-49 yr
1 wk ahead	10-11	41	0	18-49 yr
2 wk ahead	10-11	41	0	18-49 yr
3 wk ahead	10-11	41	0.1	18-49 yr
4 wk ahead	10-11	41	0	18-49 yr
1 wk ahead	11-12	41	0	18-49 yr
2 wk ahead	11-12	41	0	18-49 yr
3 wk ahead	11-12	41	0	18-49 yr
4 wk ahead	11-12	41	0	18-49 yr
1 wk ahead	12-13	41	0	18-49 yr
2 wk ahead	12-13	41	0	18-49 yr
3 wk ahead	12-13	41	0	18-49 yr
4 wk ahead	12-13	41	0.1	18-49 yr
1 wk ahead	13-14	41	0	18-49 yr
2 wk ahead	13-14	41	0	18-49 yr
3 wk ahead	13-14	41	0.1	18-49 yr
4 wk ahead	13-14	41	0.1	18-49 yr
1 wk ahead	14-15	41	0.1	18-49 yr
2 wk ahead	14-15	41	0	18-49 yr
3 wk ahead	14-15	41	0	18-49 yr
4 wk ahead	14-15	41	0.1	18-49 yr
1 wk ahead	15-16	41	0	18-49 yr
2 wk ahead	15-16	41	0	18-49 yr
3 wk ahead	15-16	41	0	18-49 yr
4 wk ahead	15-16	41	0	18-49 yr
1 wk ahead	16-17	41	0.1	18-49 yr
2 wk ahead	16-17	41	0	18-49 yr
3 wk ahead	16-17	41	0	18-49 yr
4 wk ahead	16-17	41	0.1	18-49 yr
1 wk ahead	09-10	42	2.9	18-49 yr
2 wk ahead	09-10	42	2.2	18-49 yr
3 wk ahead	09-10	42	1.4	18-49 yr
4 wk ahead	09-10	42	1	18-49 yr
1 wk ahead	10-11	42	0	18-49 yr
2 wk ahead	10-11	42	0.1	18-49 yr
3 wk ahead	10-11	42	0	18-49 yr
4 wk ahead	10-11	42	0.1	18-49 yr
1 wk ahead	11-12	42	0	18-49 yr
2 wk ahead	11-12	42	0	18-49 yr
3 wk ahead	11-12	42	0	18-49 yr
4 wk ahead	11-12	42	0	18-49 yr
1 wk ahead	12-13	42	0	18-49 yr
2 wk ahead	12-13	42	0	18-49 yr
3 wk ahead	12-13	42	0.1	18-49 yr
4 wk ahead	12-13	42	0.1	18-49 yr
1 wk ahead	13-14	42	0	18-49 yr
2 wk ahead	13-14	42	0.1	18-49 yr
3 wk ahead	13-14	42	0.1	18-49 yr
4 wk ahead	13-14	42	0.2	18-49 yr
1 wk ahead	14-15	42	0	18-49 yr
2 wk ahead	14-15	42	0	18-49 yr
3 wk ahead	14-15	42	0.1	18-49 yr
4 wk ahead	14-15	42	0.1	18-49 yr
1 wk ahead	15-16	42	0	18-49 yr
2 wk ahead	15-16	42	0	18-49 yr
3 wk ahead	15-16	42	0	18-49 yr
4 wk ahead	15-16	42	0	18-49 yr
1 wk ahead	16-17	42	0	18-49 yr
2 wk ahead	16-17	42	0	18-49 yr
3 wk ahead	16-17	42	0.1	18-49 yr
4 wk ahead	16-17	42	0	18-49 yr
1 wk ahead	09-10	43	2.2	18-49 yr
2 wk ahead	09-10	43	1.4	18-49 yr
3 wk ahead	09-10	43	1	18-49 yr
4 wk ahead	09-10	43	0.6	18-49 yr
1 wk ahead	10-11	43	0.1	18-49 yr
2 wk ahead	10-11	43	0	18-49 yr
3 wk ahead	10-11	43	0.1	18-49 yr
4 wk ahead	10-11	43	0.1	18-49 yr
1 wk ahead	11-12	43	0	18-49 yr
2 wk ahead	11-12	43	0	18-49 yr
3 wk ahead	11-12	43	0	18-49 yr
4 wk ahead	11-12	43	0	18-49 yr
1 wk ahead	12-13	43	0	18-49 yr
2 wk ahead	12-13	43	0.1	18-49 yr
3 wk ahead	12-13	43	0.1	18-49 yr
4 wk ahead	12-13	43	0.3	18-49 yr
1 wk ahead	13-14	43	0.1	18-49 yr
2 wk ahead	13-14	43	0.1	18-49 yr
3 wk ahead	13-14	43	0.2	18-49 yr
4 wk ahead	13-14	43	0.3	18-49 yr
1 wk ahead	14-15	43	0	18-49 yr
2 wk ahead	14-15	43	0.1	18-49 yr
3 wk ahead	14-15	43	0.1	18-49 yr
4 wk ahead	14-15	43	0.2	18-49 yr
1 wk ahead	15-16	43	0	18-49 yr
2 wk ahead	15-16	43	0	18-49 yr
3 wk ahead	15-16	43	0	18-49 yr
4 wk ahead	15-16	43	0	18-49 yr
1 wk ahead	16-17	43	0	18-49 yr
2 wk ahead	16-17	43	0.1	18-49 yr
3 wk ahead	16-17	43	0	18-49 yr
4 wk ahead	16-17	43	0.2	18-49 yr
1 wk ahead	09-10	44	1.4	18-49 yr
2 wk ahead	09-10	44	1	18-49 yr
3 wk ahead	09-10	44	0.6	18-49 yr
4 wk ahead	09-10	44	0.4	18-49 yr
1 wk ahead	10-11	44	0	18-49 yr
2 wk ahead	10-11	44	0.1	18-49 yr
3 wk ahead	10-11	44	0.1	18-49 yr
4 wk ahead	10-11	44	0.1	18-49 yr
1 wk ahead	11-12	44	0	18-49 yr
2 wk ahead	11-12	44	0	18-49 yr
3 wk ahead	11-12	44	0	18-49 yr
4 wk ahead	11-12	44	0	18-49 yr
1 wk ahead	12-13	44	0.1	18-49 yr
2 wk ahead	12-13	44	0.1	18-49 yr
3 wk ahead	12-13	44	0.3	18-49 yr
4 wk ahead	12-13	44	0.4	18-49 yr
1 wk ahead	13-14	44	0.1	18-49 yr
2 wk ahead	13-14	44	0.2	18-49 yr
3 wk ahead	13-14	44	0.3	18-49 yr
4 wk ahead	13-14	44	0.4	18-49 yr
1 wk ahead	14-15	44	0.1	18-49 yr
2 wk ahead	14-15	44	0.1	18-49 yr
3 wk ahead	14-15	44	0.2	18-49 yr
4 wk ahead	14-15	44	0.5	18-49 yr
1 wk ahead	15-16	44	0	18-49 yr
2 wk ahead	15-16	44	0	18-49 yr
3 wk ahead	15-16	44	0	18-49 yr
4 wk ahead	15-16	44	0	18-49 yr
1 wk ahead	16-17	44	0.1	18-49 yr
2 wk ahead	16-17	44	0	18-49 yr
3 wk ahead	16-17	44	0.2	18-49 yr
4 wk ahead	16-17	44	0.1	18-49 yr
1 wk ahead	09-10	45	1	18-49 yr
2 wk ahead	09-10	45	0.6	18-49 yr
3 wk ahead	09-10	45	0.4	18-49 yr
4 wk ahead	09-10	45	0.3	18-49 yr
1 wk ahead	10-11	45	0.1	18-49 yr
2 wk ahead	10-11	45	0.1	18-49 yr
3 wk ahead	10-11	45	0.1	18-49 yr
4 wk ahead	10-11	45	0.2	18-49 yr
1 wk ahead	11-12	45	0	18-49 yr
2 wk ahead	11-12	45	0	18-49 yr
3 wk ahead	11-12	45	0	18-49 yr
4 wk ahead	11-12	45	0	18-49 yr
1 wk ahead	12-13	45	0.1	18-49 yr
2 wk ahead	12-13	45	0.3	18-49 yr
3 wk ahead	12-13	45	0.4	18-49 yr
4 wk ahead	12-13	45	0.8	18-49 yr
1 wk ahead	13-14	45	0.2	18-49 yr
2 wk ahead	13-14	45	0.3	18-49 yr
3 wk ahead	13-14	45	0.4	18-49 yr
4 wk ahead	13-14	45	0.8	18-49 yr
1 wk ahead	14-15	45	0.1	18-49 yr
2 wk ahead	14-15	45	0.2	18-49 yr
3 wk ahead	14-15	45	0.5	18-49 yr
4 wk ahead	14-15	45	1	18-49 yr
1 wk ahead	15-16	45	0	18-49 yr
2 wk ahead	15-16	45	0	18-49 yr
3 wk ahead	15-16	45	0	18-49 yr
4 wk ahead	15-16	45	0	18-49 yr
1 wk ahead	16-17	45	0	18-49 yr
2 wk ahead	16-17	45	0.2	18-49 yr
3 wk ahead	16-17	45	0.1	18-49 yr
4 wk ahead	16-17	45	0.2	18-49 yr
1 wk ahead	09-10	46	0.6	18-49 yr
2 wk ahead	09-10	46	0.4	18-49 yr
3 wk ahead	09-10	46	0.3	18-49 yr
4 wk ahead	09-10	46	0.2	18-49 yr
1 wk ahead	10-11	46	0.1	18-49 yr
2 wk ahead	10-11	46	0.1	18-49 yr
3 wk ahead	10-11	46	0.2	18-49 yr
4 wk ahead	10-11	46	0.2	18-49 yr
1 wk ahead	11-12	46	0	18-49 yr
2 wk ahead	11-12	46	0	18-49 yr
3 wk ahead	11-12	46	0	18-49 yr
4 wk ahead	11-12	46	0	18-49 yr
1 wk ahead	12-13	46	0.3	18-49 yr
2 wk ahead	12-13	46	0.4	18-49 yr
3 wk ahead	12-13	46	0.8	18-49 yr
4 wk ahead	12-13	46	0.7	18-49 yr
1 wk ahead	13-14	46	0.3	18-49 yr
2 wk ahead	13-14	46	0.4	18-49 yr
3 wk ahead	13-14	46	0.8	18-49 yr
4 wk ahead	13-14	46	0.8	18-49 yr
1 wk ahead	14-15	46	0.2	18-49 yr
2 wk ahead	14-15	46	0.5	18-49 yr
3 wk ahead	14-15	46	1	18-49 yr
4 wk ahead	14-15	46	1.1	18-49 yr
1 wk ahead	15-16	46	0	18-49 yr
2 wk ahead	15-16	46	0	18-49 yr
3 wk ahead	15-16	46	0	18-49 yr
4 wk ahead	15-16	46	0.1	18-49 yr
1 wk ahead	16-17	46	0.2	18-49 yr
2 wk ahead	16-17	46	0.1	18-49 yr
3 wk ahead	16-17	46	0.2	18-49 yr
4 wk ahead	16-17	46	0.4	18-49 yr
1 wk ahead	09-10	47	0.4	18-49 yr
2 wk ahead	09-10	47	0.3	18-49 yr
3 wk ahead	09-10	47	0.2	18-49 yr
4 wk ahead	09-10	47	0.1	18-49 yr
1 wk ahead	10-11	47	0.1	18-49 yr
2 wk ahead	10-11	47	0.2	18-49 yr
3 wk ahead	10-11	47	0.2	18-49 yr
4 wk ahead	10-11	47	0.4	18-49 yr
1 wk ahead	11-12	47	0	18-49 yr
2 wk ahead	11-12	47	0	18-49 yr
3 wk ahead	11-12	47	0	18-49 yr
4 wk ahead	11-12	47	0.1	18-49 yr
1 wk ahead	12-13	47	0.4	18-49 yr
2 wk ahead	12-13	47	0.8	18-49 yr
3 wk ahead	12-13	47	0.7	18-49 yr
4 wk ahead	12-13	47	1.3	18-49 yr
1 wk ahead	13-14	47	0.4	18-49 yr
2 wk ahead	13-14	47	0.8	18-49 yr
3 wk ahead	13-14	47	0.8	18-49 yr
4 wk ahead	13-14	47	1.6	18-49 yr
1 wk ahead	14-15	47	0.5	18-49 yr
2 wk ahead	14-15	47	1	18-49 yr
3 wk ahead	14-15	47	1.1	18-49 yr
4 wk ahead	14-15	47	2	18-49 yr
1 wk ahead	15-16	47	0	18-49 yr
2 wk ahead	15-16	47	0	18-49 yr
3 wk ahead	15-16	47	0.1	18-49 yr
4 wk ahead	15-16	47	0.1	18-49 yr
1 wk ahead	16-17	47	0.1	18-49 yr
2 wk ahead	16-17	47	0.2	18-49 yr
3 wk ahead	16-17	47	0.4	18-49 yr
4 wk ahead	16-17	47	0.5	18-49 yr
1 wk ahead	09-10	48	0.3	18-49 yr
2 wk ahead	09-10	48	0.2	18-49 yr
3 wk ahead	09-10	48	0.1	18-49 yr
4 wk ahead	09-10	48	0.2	18-49 yr
1 wk ahead	10-11	48	0.2	18-49 yr
2 wk ahead	10-11	48	0.2	18-49 yr
3 wk ahead	10-11	48	0.4	18-49 yr
4 wk ahead	10-11	48	0.4	18-49 yr
1 wk ahead	11-12	48	0	18-49 yr
2 wk ahead	11-12	48	0	18-49 yr
3 wk ahead	11-12	48	0.1	18-49 yr
4 wk ahead	11-12	48	0.1	18-49 yr
1 wk ahead	12-13	48	0.8	18-49 yr
2 wk ahead	12-13	48	0.7	18-49 yr
3 wk ahead	12-13	48	1.3	18-49 yr
4 wk ahead	12-13	48	1.7	18-49 yr
1 wk ahead	13-14	48	0.8	18-49 yr
2 wk ahead	13-14	48	0.8	18-49 yr
3 wk ahead	13-14	48	1.6	18-49 yr
4 wk ahead	13-14	48	2.2	18-49 yr
1 wk ahead	14-15	48	1	18-49 yr
2 wk ahead	14-15	48	1.1	18-49 yr
3 wk ahead	14-15	48	2	18-49 yr
4 wk ahead	14-15	48	2.2	18-49 yr
1 wk ahead	15-16	48	0	18-49 yr
2 wk ahead	15-16	48	0.1	18-49 yr
3 wk ahead	15-16	48	0.1	18-49 yr
4 wk ahead	15-16	48	0.1	18-49 yr
1 wk ahead	16-17	48	0.2	18-49 yr
2 wk ahead	16-17	48	0.4	18-49 yr
3 wk ahead	16-17	48	0.5	18-49 yr
4 wk ahead	16-17	48	0.9	18-49 yr
1 wk ahead	09-10	49	0.2	18-49 yr
2 wk ahead	09-10	49	0.1	18-49 yr
3 wk ahead	09-10	49	0.2	18-49 yr
4 wk ahead	09-10	49	0.1	18-49 yr
1 wk ahead	10-11	49	0.2	18-49 yr
2 wk ahead	10-11	49	0.4	18-49 yr
3 wk ahead	10-11	49	0.4	18-49 yr
4 wk ahead	10-11	49	0.5	18-49 yr
1 wk ahead	11-12	49	0	18-49 yr
2 wk ahead	11-12	49	0.1	18-49 yr
3 wk ahead	11-12	49	0.1	18-49 yr
4 wk ahead	11-12	49	0	18-49 yr
1 wk ahead	12-13	49	0.7	18-49 yr
2 wk ahead	12-13	49	1.3	18-49 yr
3 wk ahead	12-13	49	1.7	18-49 yr
4 wk ahead	12-13	49	1.7	18-49 yr
1 wk ahead	13-14	49	0.8	18-49 yr
2 wk ahead	13-14	49	1.6	18-49 yr
3 wk ahead	13-14	49	2.2	18-49 yr
4 wk ahead	13-14	49	2.4	18-49 yr
1 wk ahead	14-15	49	1.1	18-49 yr
2 wk ahead	14-15	49	2	18-49 yr
3 wk ahead	14-15	49	2.2	18-49 yr
4 wk ahead	14-15	49	1.7	18-49 yr
1 wk ahead	15-16	49	0.1	18-49 yr
2 wk ahead	15-16	49	0.1	18-49 yr
3 wk ahead	15-16	49	0.1	18-49 yr
4 wk ahead	15-16	49	0.2	18-49 yr
1 wk ahead	16-17	49	0.4	18-49 yr
2 wk ahead	16-17	49	0.5	18-49 yr
3 wk ahead	16-17	49	0.9	18-49 yr
4 wk ahead	16-17	49	1.1	18-49 yr
1 wk ahead	09-10	50	0.1	18-49 yr
2 wk ahead	09-10	50	0.2	18-49 yr
3 wk ahead	09-10	50	0.1	18-49 yr
4 wk ahead	09-10	50	0.2	18-49 yr
1 wk ahead	10-11	50	0.4	18-49 yr
2 wk ahead	10-11	50	0.4	18-49 yr
3 wk ahead	10-11	50	0.5	18-49 yr
4 wk ahead	10-11	50	0.5	18-49 yr
1 wk ahead	11-12	50	0.1	18-49 yr
2 wk ahead	11-12	50	0.1	18-49 yr
3 wk ahead	11-12	50	0	18-49 yr
4 wk ahead	11-12	50	0	18-49 yr
1 wk ahead	12-13	50	1.3	18-49 yr
2 wk ahead	12-13	50	1.7	18-49 yr
3 wk ahead	12-13	50	1.7	18-49 yr
4 wk ahead	12-13	50	1.4	18-49 yr
1 wk ahead	13-14	50	1.6	18-49 yr
2 wk ahead	13-14	50	2.2	18-49 yr
3 wk ahead	13-14	50	2.4	18-49 yr
4 wk ahead	13-14	50	2.4	18-49 yr
1 wk ahead	14-15	50	2	18-49 yr
2 wk ahead	14-15	50	2.2	18-49 yr
3 wk ahead	14-15	50	1.7	18-49 yr
4 wk ahead	14-15	50	1.6	18-49 yr
1 wk ahead	15-16	50	0.1	18-49 yr
2 wk ahead	15-16	50	0.1	18-49 yr
3 wk ahead	15-16	50	0.2	18-49 yr
4 wk ahead	15-16	50	0.1	18-49 yr
1 wk ahead	16-17	50	0.5	18-49 yr
2 wk ahead	16-17	50	0.9	18-49 yr
3 wk ahead	16-17	50	1.1	18-49 yr
4 wk ahead	16-17	50	1.1	18-49 yr
1 wk ahead	09-10	51	0.2	18-49 yr
2 wk ahead	09-10	51	0.1	18-49 yr
3 wk ahead	09-10	51	0.2	18-49 yr
4 wk ahead	09-10	51	0.2	18-49 yr
1 wk ahead	10-11	51	0.4	18-49 yr
2 wk ahead	10-11	51	0.5	18-49 yr
3 wk ahead	10-11	51	0.5	18-49 yr
4 wk ahead	10-11	51	0.8	18-49 yr
1 wk ahead	11-12	51	0.1	18-49 yr
2 wk ahead	11-12	51	0	18-49 yr
3 wk ahead	11-12	51	0	18-49 yr
4 wk ahead	11-12	51	0	18-49 yr
1 wk ahead	12-13	51	1.7	18-49 yr
2 wk ahead	12-13	51	1.7	18-49 yr
3 wk ahead	12-13	51	1.4	18-49 yr
4 wk ahead	12-13	51	1.3	18-49 yr
1 wk ahead	13-14	51	2.2	18-49 yr
2 wk ahead	13-14	51	2.4	18-49 yr
3 wk ahead	13-14	51	2.4	18-49 yr
4 wk ahead	13-14	51	2	18-49 yr
1 wk ahead	14-15	51	2.2	18-49 yr
2 wk ahead	14-15	51	1.7	18-49 yr
3 wk ahead	14-15	51	1.6	18-49 yr
4 wk ahead	14-15	51	1	18-49 yr
1 wk ahead	15-16	51	0.1	18-49 yr
2 wk ahead	15-16	51	0.2	18-49 yr
3 wk ahead	15-16	51	0.1	18-49 yr
4 wk ahead	15-16	51	0.1	18-49 yr
1 wk ahead	16-17	51	0.9	18-49 yr
2 wk ahead	16-17	51	1.1	18-49 yr
3 wk ahead	16-17	51	1.1	18-49 yr
4 wk ahead	16-17	51	1.2	18-49 yr
1 wk ahead	09-10	52	0.1	18-49 yr
2 wk ahead	09-10	52	0.2	18-49 yr
3 wk ahead	09-10	52	0.2	18-49 yr
4 wk ahead	09-10	52	0.1	18-49 yr
1 wk ahead	10-11	52	0.5	18-49 yr
2 wk ahead	10-11	52	0.5	18-49 yr
3 wk ahead	10-11	52	0.8	18-49 yr
4 wk ahead	10-11	52	0.8	18-49 yr
1 wk ahead	11-12	52	0	18-49 yr
2 wk ahead	11-12	52	0	18-49 yr
3 wk ahead	11-12	52	0	18-49 yr
4 wk ahead	11-12	52	0	18-49 yr
1 wk ahead	12-13	52	1.7	18-49 yr
2 wk ahead	12-13	52	1.4	18-49 yr
3 wk ahead	12-13	52	1.3	18-49 yr
4 wk ahead	12-13	52	1	18-49 yr
1 wk ahead	13-14	52	2.4	18-49 yr
2 wk ahead	13-14	52	2.4	18-49 yr
3 wk ahead	13-14	52	2	18-49 yr
4 wk ahead	13-14	52	1.6	18-49 yr
1 wk ahead	14-15	52	1.7	18-49 yr
2 wk ahead	14-15	52	1.6	18-49 yr
3 wk ahead	14-15	52	1	18-49 yr
4 wk ahead	14-15	52	0.8	18-49 yr
1 wk ahead	15-16	52	0.2	18-49 yr
2 wk ahead	15-16	52	0.1	18-49 yr
3 wk ahead	15-16	52	0.1	18-49 yr
4 wk ahead	15-16	52	0.4	18-49 yr
1 wk ahead	16-17	52	1.1	18-49 yr
2 wk ahead	16-17	52	1.1	18-49 yr
3 wk ahead	16-17	52	1.2	18-49 yr
4 wk ahead	16-17	52	1.1	18-49 yr
1 wk ahead	09-10	53	0.2	18-49 yr
2 wk ahead	09-10	53	0.2	18-49 yr
3 wk ahead	09-10	53	0.1	18-49 yr
4 wk ahead	09-10	53	0.1	18-49 yr
1 wk ahead	10-11	53	0.5	18-49 yr
2 wk ahead	10-11	53	0.8	18-49 yr
3 wk ahead	10-11	53	0.8	18-49 yr
4 wk ahead	10-11	53	1	18-49 yr
1 wk ahead	11-12	53	0	18-49 yr
2 wk ahead	11-12	53	0	18-49 yr
3 wk ahead	11-12	53	0	18-49 yr
4 wk ahead	11-12	53	0.1	18-49 yr
1 wk ahead	12-13	53	1.4	18-49 yr
2 wk ahead	12-13	53	1.3	18-49 yr
3 wk ahead	12-13	53	1	18-49 yr
4 wk ahead	12-13	53	0.7	18-49 yr
1 wk ahead	13-14	53	2.4	18-49 yr
2 wk ahead	13-14	53	2	18-49 yr
3 wk ahead	13-14	53	1.6	18-49 yr
4 wk ahead	13-14	53	1.2	18-49 yr
1 wk ahead	14-15	53	1.6	18-49 yr
2 wk ahead	14-15	53	1	18-49 yr
3 wk ahead	14-15	53	0.8	18-49 yr
4 wk ahead	14-15	53	0.6	18-49 yr
1 wk ahead	15-16	53	0.1	18-49 yr
2 wk ahead	15-16	53	0.1	18-49 yr
3 wk ahead	15-16	53	0.4	18-49 yr
4 wk ahead	15-16	53	0.4	18-49 yr
1 wk ahead	16-17	53	1.1	18-49 yr
2 wk ahead	16-17	53	1.2	18-49 yr
3 wk ahead	16-17	53	1.1	18-49 yr
4 wk ahead	16-17	53	1.3	18-49 yr
1 wk ahead	09-10	54	0.2	18-49 yr
2 wk ahead	09-10	54	0.1	18-49 yr
3 wk ahead	09-10	54	0.1	18-49 yr
4 wk ahead	09-10	54	0.1	18-49 yr
1 wk ahead	10-11	54	0.8	18-49 yr
2 wk ahead	10-11	54	0.8	18-49 yr
3 wk ahead	10-11	54	1	18-49 yr
4 wk ahead	10-11	54	1	18-49 yr
1 wk ahead	11-12	54	0	18-49 yr
2 wk ahead	11-12	54	0	18-49 yr
3 wk ahead	11-12	54	0.1	18-49 yr
4 wk ahead	11-12	54	0.1	18-49 yr
1 wk ahead	12-13	54	1.3	18-49 yr
2 wk ahead	12-13	54	1	18-49 yr
3 wk ahead	12-13	54	0.7	18-49 yr
4 wk ahead	12-13	54	0.6	18-49 yr
1 wk ahead	13-14	54	2	18-49 yr
2 wk ahead	13-14	54	1.6	18-49 yr
3 wk ahead	13-14	54	1.2	18-49 yr
4 wk ahead	13-14	54	1.1	18-49 yr
1 wk ahead	14-15	54	1	18-49 yr
2 wk ahead	14-15	54	0.8	18-49 yr
3 wk ahead	14-15	54	0.6	18-49 yr
4 wk ahead	14-15	54	0.6	18-49 yr
1 wk ahead	15-16	54	0.1	18-49 yr
2 wk ahead	15-16	54	0.4	18-49 yr
3 wk ahead	15-16	54	0.4	18-49 yr
4 wk ahead	15-16	54	0.7	18-49 yr
1 wk ahead	16-17	54	1.2	18-49 yr
2 wk ahead	16-17	54	1.1	18-49 yr
3 wk ahead	16-17	54	1.3	18-49 yr
4 wk ahead	16-17	54	1.4	18-49 yr
1 wk ahead	09-10	55	0.1	18-49 yr
2 wk ahead	09-10	55	0.1	18-49 yr
3 wk ahead	09-10	55	0.1	18-49 yr
4 wk ahead	09-10	55	0.1	18-49 yr
1 wk ahead	10-11	55	0.8	18-49 yr
2 wk ahead	10-11	55	1	18-49 yr
3 wk ahead	10-11	55	1	18-49 yr
4 wk ahead	10-11	55	1.1	18-49 yr
1 wk ahead	11-12	55	0	18-49 yr
2 wk ahead	11-12	55	0.1	18-49 yr
3 wk ahead	11-12	55	0.1	18-49 yr
4 wk ahead	11-12	55	0.2	18-49 yr
1 wk ahead	12-13	55	1	18-49 yr
2 wk ahead	12-13	55	0.7	18-49 yr
3 wk ahead	12-13	55	0.6	18-49 yr
4 wk ahead	12-13	55	0.6	18-49 yr
1 wk ahead	13-14	55	1.6	18-49 yr
2 wk ahead	13-14	55	1.2	18-49 yr
3 wk ahead	13-14	55	1.1	18-49 yr
4 wk ahead	13-14	55	0.7	18-49 yr
1 wk ahead	14-15	55	0.8	18-49 yr
2 wk ahead	14-15	55	0.6	18-49 yr
3 wk ahead	14-15	55	0.6	18-49 yr
4 wk ahead	14-15	55	0.6	18-49 yr
1 wk ahead	15-16	55	0.4	18-49 yr
2 wk ahead	15-16	55	0.4	18-49 yr
3 wk ahead	15-16	55	0.7	18-49 yr
4 wk ahead	15-16	55	1	18-49 yr
1 wk ahead	16-17	55	1.1	18-49 yr
2 wk ahead	16-17	55	1.3	18-49 yr
3 wk ahead	16-17	55	1.4	18-49 yr
4 wk ahead	16-17	55	1.6	18-49 yr
1 wk ahead	09-10	56	0.1	18-49 yr
2 wk ahead	09-10	56	0.1	18-49 yr
3 wk ahead	09-10	56	0.1	18-49 yr
4 wk ahead	09-10	56	0.2	18-49 yr
1 wk ahead	10-11	56	1	18-49 yr
2 wk ahead	10-11	56	1	18-49 yr
3 wk ahead	10-11	56	1.1	18-49 yr
4 wk ahead	10-11	56	1.1	18-49 yr
1 wk ahead	11-12	56	0.1	18-49 yr
2 wk ahead	11-12	56	0.1	18-49 yr
3 wk ahead	11-12	56	0.2	18-49 yr
4 wk ahead	11-12	56	0.2	18-49 yr
1 wk ahead	12-13	56	0.7	18-49 yr
2 wk ahead	12-13	56	0.6	18-49 yr
3 wk ahead	12-13	56	0.6	18-49 yr
4 wk ahead	12-13	56	0.6	18-49 yr
1 wk ahead	13-14	56	1.2	18-49 yr
2 wk ahead	13-14	56	1.1	18-49 yr
3 wk ahead	13-14	56	0.7	18-49 yr
4 wk ahead	13-14	56	0.6	18-49 yr
1 wk ahead	14-15	56	0.6	18-49 yr
2 wk ahead	14-15	56	0.6	18-49 yr
3 wk ahead	14-15	56	0.6	18-49 yr
4 wk ahead	14-15	56	0.5	18-49 yr
1 wk ahead	15-16	56	0.4	18-49 yr
2 wk ahead	15-16	56	0.7	18-49 yr
3 wk ahead	15-16	56	1	18-49 yr
4 wk ahead	15-16	56	1.5	18-49 yr
1 wk ahead	16-17	56	1.3	18-49 yr
2 wk ahead	16-17	56	1.4	18-49 yr
3 wk ahead	16-17	56	1.6	18-49 yr
4 wk ahead	16-17	56	1.8	18-49 yr
1 wk ahead	09-10	57	0.1	18-49 yr
2 wk ahead	09-10	57	0.1	18-49 yr
3 wk ahead	09-10	57	0.2	18-49 yr
4 wk ahead	09-10	57	0.2	18-49 yr
1 wk ahead	10-11	57	1	18-49 yr
2 wk ahead	10-11	57	1.1	18-49 yr
3 wk ahead	10-11	57	1.1	18-49 yr
4 wk ahead	10-11	57	0.8	18-49 yr
1 wk ahead	11-12	57	0.1	18-49 yr
2 wk ahead	11-12	57	0.2	18-49 yr
3 wk ahead	11-12	57	0.2	18-49 yr
4 wk ahead	11-12	57	0.2	18-49 yr
1 wk ahead	12-13	57	0.6	18-49 yr
2 wk ahead	12-13	57	0.6	18-49 yr
3 wk ahead	12-13	57	0.6	18-49 yr
4 wk ahead	12-13	57	0.5	18-49 yr
1 wk ahead	13-14	57	1.1	18-49 yr
2 wk ahead	13-14	57	0.7	18-49 yr
3 wk ahead	13-14	57	0.6	18-49 yr
4 wk ahead	13-14	57	0.5	18-49 yr
1 wk ahead	14-15	57	0.6	18-49 yr
2 wk ahead	14-15	57	0.6	18-49 yr
3 wk ahead	14-15	57	0.5	18-49 yr
4 wk ahead	14-15	57	0.5	18-49 yr
1 wk ahead	15-16	57	0.7	18-49 yr
2 wk ahead	15-16	57	1	18-49 yr
3 wk ahead	15-16	57	1.5	18-49 yr
4 wk ahead	15-16	57	1.7	18-49 yr
1 wk ahead	16-17	57	1.4	18-49 yr
2 wk ahead	16-17	57	1.6	18-49 yr
3 wk ahead	16-17	57	1.8	18-49 yr
4 wk ahead	16-17	57	1.1	18-49 yr
1 wk ahead	09-10	58	0.1	18-49 yr
2 wk ahead	09-10	58	0.2	18-49 yr
3 wk ahead	09-10	58	0.2	18-49 yr
4 wk ahead	09-10	58	0.2	18-49 yr
1 wk ahead	10-11	58	1.1	18-49 yr
2 wk ahead	10-11	58	1.1	18-49 yr
3 wk ahead	10-11	58	0.8	18-49 yr
4 wk ahead	10-11	58	0.7	18-49 yr
1 wk ahead	11-12	58	0.2	18-49 yr
2 wk ahead	11-12	58	0.2	18-49 yr
3 wk ahead	11-12	58	0.2	18-49 yr
4 wk ahead	11-12	58	0.3	18-49 yr
1 wk ahead	12-13	58	0.6	18-49 yr
2 wk ahead	12-13	58	0.6	18-49 yr
3 wk ahead	12-13	58	0.5	18-49 yr
4 wk ahead	12-13	58	0.5	18-49 yr
1 wk ahead	13-14	58	0.7	18-49 yr
2 wk ahead	13-14	58	0.6	18-49 yr
3 wk ahead	13-14	58	0.5	18-49 yr
4 wk ahead	13-14	58	0.2	18-49 yr
1 wk ahead	14-15	58	0.6	18-49 yr
2 wk ahead	14-15	58	0.5	18-49 yr
3 wk ahead	14-15	58	0.5	18-49 yr
4 wk ahead	14-15	58	0.4	18-49 yr
1 wk ahead	15-16	58	1	18-49 yr
2 wk ahead	15-16	58	1.5	18-49 yr
3 wk ahead	15-16	58	1.7	18-49 yr
4 wk ahead	15-16	58	2.5	18-49 yr
1 wk ahead	16-17	58	1.6	18-49 yr
2 wk ahead	16-17	58	1.8	18-49 yr
3 wk ahead	16-17	58	1.1	18-49 yr
4 wk ahead	16-17	58	0.8	18-49 yr
1 wk ahead	09-10	59	0.2	18-49 yr
2 wk ahead	09-10	59	0.2	18-49 yr
3 wk ahead	09-10	59	0.2	18-49 yr
4 wk ahead	09-10	59	0.1	18-49 yr
1 wk ahead	10-11	59	1.1	18-49 yr
2 wk ahead	10-11	59	0.8	18-49 yr
3 wk ahead	10-11	59	0.7	18-49 yr
4 wk ahead	10-11	59	0.4	18-49 yr
1 wk ahead	11-12	59	0.2	18-49 yr
2 wk ahead	11-12	59	0.2	18-49 yr
3 wk ahead	11-12	59	0.3	18-49 yr
4 wk ahead	11-12	59	0.6	18-49 yr
1 wk ahead	12-13	59	0.6	18-49 yr
2 wk ahead	12-13	59	0.5	18-49 yr
3 wk ahead	12-13	59	0.5	18-49 yr
4 wk ahead	12-13	59	0.4	18-49 yr
1 wk ahead	13-14	59	0.6	18-49 yr
2 wk ahead	13-14	59	0.5	18-49 yr
3 wk ahead	13-14	59	0.2	18-49 yr
4 wk ahead	13-14	59	0.2	18-49 yr
1 wk ahead	14-15	59	0.5	18-49 yr
2 wk ahead	14-15	59	0.5	18-49 yr
3 wk ahead	14-15	59	0.4	18-49 yr
4 wk ahead	14-15	59	0.4	18-49 yr
1 wk ahead	15-16	59	1.5	18-49 yr
2 wk ahead	15-16	59	1.7	18-49 yr
3 wk ahead	15-16	59	2.5	18-49 yr
4 wk ahead	15-16	59	2	18-49 yr
1 wk ahead	16-17	59	1.8	18-49 yr
2 wk ahead	16-17	59	1.1	18-49 yr
3 wk ahead	16-17	59	0.8	18-49 yr
4 wk ahead	16-17	59	1	18-49 yr
1 wk ahead	09-10	60	0.2	18-49 yr
2 wk ahead	09-10	60	0.2	18-49 yr
3 wk ahead	09-10	60	0.1	18-49 yr
4 wk ahead	09-10	60	0.1	18-49 yr
1 wk ahead	10-11	60	0.8	18-49 yr
2 wk ahead	10-11	60	0.7	18-49 yr
3 wk ahead	10-11	60	0.4	18-49 yr
4 wk ahead	10-11	60	0.3	18-49 yr
1 wk ahead	11-12	60	0.2	18-49 yr
2 wk ahead	11-12	60	0.3	18-49 yr
3 wk ahead	11-12	60	0.6	18-49 yr
4 wk ahead	11-12	60	0.6	18-49 yr
1 wk ahead	12-13	60	0.5	18-49 yr
2 wk ahead	12-13	60	0.5	18-49 yr
3 wk ahead	12-13	60	0.4	18-49 yr
4 wk ahead	12-13	60	0.3	18-49 yr
1 wk ahead	13-14	60	0.5	18-49 yr
2 wk ahead	13-14	60	0.2	18-49 yr
3 wk ahead	13-14	60	0.2	18-49 yr
4 wk ahead	13-14	60	0.3	18-49 yr
1 wk ahead	14-15	60	0.5	18-49 yr
2 wk ahead	14-15	60	0.4	18-49 yr
3 wk ahead	14-15	60	0.4	18-49 yr
4 wk ahead	14-15	60	0.4	18-49 yr
1 wk ahead	15-16	60	1.7	18-49 yr
2 wk ahead	15-16	60	2.5	18-49 yr
3 wk ahead	15-16	60	2	18-49 yr
4 wk ahead	15-16	60	1.6	18-49 yr
1 wk ahead	16-17	60	1.1	18-49 yr
2 wk ahead	16-17	60	0.8	18-49 yr
3 wk ahead	16-17	60	1	18-49 yr
4 wk ahead	16-17	60	1.1	18-49 yr
1 wk ahead	09-10	61	0.2	18-49 yr
2 wk ahead	09-10	61	0.1	18-49 yr
3 wk ahead	09-10	61	0.1	18-49 yr
4 wk ahead	09-10	61	0.1	18-49 yr
1 wk ahead	10-11	61	0.7	18-49 yr
2 wk ahead	10-11	61	0.4	18-49 yr
3 wk ahead	10-11	61	0.3	18-49 yr
4 wk ahead	10-11	61	0.2	18-49 yr
1 wk ahead	11-12	61	0.3	18-49 yr
2 wk ahead	11-12	61	0.6	18-49 yr
3 wk ahead	11-12	61	0.6	18-49 yr
4 wk ahead	11-12	61	0.4	18-49 yr
1 wk ahead	12-13	61	0.5	18-49 yr
2 wk ahead	12-13	61	0.4	18-49 yr
3 wk ahead	12-13	61	0.3	18-49 yr
4 wk ahead	12-13	61	0.2	18-49 yr
1 wk ahead	13-14	61	0.2	18-49 yr
2 wk ahead	13-14	61	0.2	18-49 yr
3 wk ahead	13-14	61	0.3	18-49 yr
4 wk ahead	13-14	61	0.3	18-49 yr
1 wk ahead	14-15	61	0.4	18-49 yr
2 wk ahead	14-15	61	0.4	18-49 yr
3 wk ahead	14-15	61	0.4	18-49 yr
4 wk ahead	14-15	61	0.4	18-49 yr
1 wk ahead	15-16	61	2.5	18-49 yr
2 wk ahead	15-16	61	2	18-49 yr
3 wk ahead	15-16	61	1.6	18-49 yr
4 wk ahead	15-16	61	1.2	18-49 yr
1 wk ahead	16-17	61	0.8	18-49 yr
2 wk ahead	16-17	61	1	18-49 yr
3 wk ahead	16-17	61	1.1	18-49 yr
4 wk ahead	16-17	61	1.1	18-49 yr
1 wk ahead	09-10	62	0.1	18-49 yr
2 wk ahead	09-10	62	0.1	18-49 yr
3 wk ahead	09-10	62	0.1	18-49 yr
4 wk ahead	09-10	62	0.1	18-49 yr
1 wk ahead	10-11	62	0.4	18-49 yr
2 wk ahead	10-11	62	0.3	18-49 yr
3 wk ahead	10-11	62	0.2	18-49 yr
4 wk ahead	10-11	62	0.1	18-49 yr
1 wk ahead	11-12	62	0.6	18-49 yr
2 wk ahead	11-12	62	0.6	18-49 yr
3 wk ahead	11-12	62	0.4	18-49 yr
4 wk ahead	11-12	62	0.4	18-49 yr
1 wk ahead	12-13	62	0.4	18-49 yr
2 wk ahead	12-13	62	0.3	18-49 yr
3 wk ahead	12-13	62	0.2	18-49 yr
4 wk ahead	12-13	62	0.2	18-49 yr
1 wk ahead	13-14	62	0.2	18-49 yr
2 wk ahead	13-14	62	0.3	18-49 yr
3 wk ahead	13-14	62	0.3	18-49 yr
4 wk ahead	13-14	62	0.3	18-49 yr
1 wk ahead	14-15	62	0.4	18-49 yr
2 wk ahead	14-15	62	0.4	18-49 yr
3 wk ahead	14-15	62	0.4	18-49 yr
4 wk ahead	14-15	62	0.4	18-49 yr
1 wk ahead	15-16	62	2	18-49 yr
2 wk ahead	15-16	62	1.6	18-49 yr
3 wk ahead	15-16	62	1.2	18-49 yr
4 wk ahead	15-16	62	0.9	18-49 yr
1 wk ahead	16-17	62	1	18-49 yr
2 wk ahead	16-17	62	1.1	18-49 yr
3 wk ahead	16-17	62	1.1	18-49 yr
4 wk ahead	16-17	62	0.7	18-49 yr
1 wk ahead	09-10	63	0.1	18-49 yr
2 wk ahead	09-10	63	0.1	18-49 yr
3 wk ahead	09-10	63	0.1	18-49 yr
4 wk ahead	09-10	63	0	18-49 yr
1 wk ahead	10-11	63	0.3	18-49 yr
2 wk ahead	10-11	63	0.2	18-49 yr
3 wk ahead	10-11	63	0.1	18-49 yr
4 wk ahead	10-11	63	0.1	18-49 yr
1 wk ahead	11-12	63	0.6	18-49 yr
2 wk ahead	11-12	63	0.4	18-49 yr
3 wk ahead	11-12	63	0.4	18-49 yr
4 wk ahead	11-12	63	0.3	18-49 yr
1 wk ahead	12-13	63	0.3	18-49 yr
2 wk ahead	12-13	63	0.2	18-49 yr
3 wk ahead	12-13	63	0.2	18-49 yr
4 wk ahead	12-13	63	0.2	18-49 yr
1 wk ahead	13-14	63	0.3	18-49 yr
2 wk ahead	13-14	63	0.3	18-49 yr
3 wk ahead	13-14	63	0.3	18-49 yr
4 wk ahead	13-14	63	0.4	18-49 yr
1 wk ahead	14-15	63	0.4	18-49 yr
2 wk ahead	14-15	63	0.4	18-49 yr
3 wk ahead	14-15	63	0.4	18-49 yr
4 wk ahead	14-15	63	0.3	18-49 yr
1 wk ahead	15-16	63	1.6	18-49 yr
2 wk ahead	15-16	63	1.2	18-49 yr
3 wk ahead	15-16	63	0.9	18-49 yr
4 wk ahead	15-16	63	0.6	18-49 yr
1 wk ahead	16-17	63	1.1	18-49 yr
2 wk ahead	16-17	63	1.1	18-49 yr
3 wk ahead	16-17	63	0.7	18-49 yr
4 wk ahead	16-17	63	0.3	18-49 yr
1 wk ahead	09-10	64	0.1	18-49 yr
2 wk ahead	09-10	64	0.1	18-49 yr
3 wk ahead	09-10	64	0	18-49 yr
4 wk ahead	09-10	64	0	18-49 yr
1 wk ahead	10-11	64	0.2	18-49 yr
2 wk ahead	10-11	64	0.1	18-49 yr
3 wk ahead	10-11	64	0.1	18-49 yr
4 wk ahead	10-11	64	0.1	18-49 yr
1 wk ahead	11-12	64	0.4	18-49 yr
2 wk ahead	11-12	64	0.4	18-49 yr
3 wk ahead	11-12	64	0.3	18-49 yr
4 wk ahead	11-12	64	0.2	18-49 yr
1 wk ahead	12-13	64	0.2	18-49 yr
2 wk ahead	12-13	64	0.2	18-49 yr
3 wk ahead	12-13	64	0.2	18-49 yr
4 wk ahead	12-13	64	0.1	18-49 yr
1 wk ahead	13-14	64	0.3	18-49 yr
2 wk ahead	13-14	64	0.3	18-49 yr
3 wk ahead	13-14	64	0.4	18-49 yr
4 wk ahead	13-14	64	0.3	18-49 yr
1 wk ahead	14-15	64	0.4	18-49 yr
2 wk ahead	14-15	64	0.4	18-49 yr
3 wk ahead	14-15	64	0.3	18-49 yr
4 wk ahead	14-15	64	0.2	18-49 yr
1 wk ahead	15-16	64	1.2	18-49 yr
2 wk ahead	15-16	64	0.9	18-49 yr
3 wk ahead	15-16	64	0.6	18-49 yr
4 wk ahead	15-16	64	0.6	18-49 yr
1 wk ahead	16-17	64	1.1	18-49 yr
2 wk ahead	16-17	64	0.7	18-49 yr
3 wk ahead	16-17	64	0.3	18-49 yr
4 wk ahead	16-17	64	0.3	18-49 yr
1 wk ahead	09-10	65	0.1	18-49 yr
2 wk ahead	09-10	65	0	18-49 yr
3 wk ahead	09-10	65	0	18-49 yr
4 wk ahead	09-10	65	0	18-49 yr
1 wk ahead	10-11	65	0.1	18-49 yr
2 wk ahead	10-11	65	0.1	18-49 yr
3 wk ahead	10-11	65	0.1	18-49 yr
4 wk ahead	10-11	65	0.1	18-49 yr
1 wk ahead	11-12	65	0.4	18-49 yr
2 wk ahead	11-12	65	0.3	18-49 yr
3 wk ahead	11-12	65	0.2	18-49 yr
4 wk ahead	11-12	65	0.2	18-49 yr
1 wk ahead	12-13	65	0.2	18-49 yr
2 wk ahead	12-13	65	0.2	18-49 yr
3 wk ahead	12-13	65	0.1	18-49 yr
4 wk ahead	12-13	65	0.1	18-49 yr
1 wk ahead	13-14	65	0.3	18-49 yr
2 wk ahead	13-14	65	0.4	18-49 yr
3 wk ahead	13-14	65	0.3	18-49 yr
4 wk ahead	13-14	65	0.3	18-49 yr
1 wk ahead	14-15	65	0.4	18-49 yr
2 wk ahead	14-15	65	0.3	18-49 yr
3 wk ahead	14-15	65	0.2	18-49 yr
4 wk ahead	14-15	65	0.2	18-49 yr
1 wk ahead	15-16	65	0.9	18-49 yr
2 wk ahead	15-16	65	0.6	18-49 yr
3 wk ahead	15-16	65	0.6	18-49 yr
4 wk ahead	15-16	65	0.4	18-49 yr
1 wk ahead	16-17	65	0.7	18-49 yr
2 wk ahead	16-17	65	0.3	18-49 yr
3 wk ahead	16-17	65	0.3	18-49 yr
4 wk ahead	16-17	65	0.2	18-49 yr
1 wk ahead	09-10	66	0	18-49 yr
2 wk ahead	09-10	66	0	18-49 yr
3 wk ahead	09-10	66	0	18-49 yr
1 wk ahead	10-11	66	0.1	18-49 yr
2 wk ahead	10-11	66	0.1	18-49 yr
3 wk ahead	10-11	66	0.1	18-49 yr
1 wk ahead	11-12	66	0.3	18-49 yr
2 wk ahead	11-12	66	0.2	18-49 yr
3 wk ahead	11-12	66	0.2	18-49 yr
1 wk ahead	12-13	66	0.2	18-49 yr
2 wk ahead	12-13	66	0.1	18-49 yr
3 wk ahead	12-13	66	0.1	18-49 yr
1 wk ahead	13-14	66	0.4	18-49 yr
2 wk ahead	13-14	66	0.3	18-49 yr
3 wk ahead	13-14	66	0.3	18-49 yr
1 wk ahead	14-15	66	0.3	18-49 yr
2 wk ahead	14-15	66	0.2	18-49 yr
3 wk ahead	14-15	66	0.2	18-49 yr
4 wk ahead	14-15	66	0.1	18-49 yr
1 wk ahead	15-16	66	0.6	18-49 yr
2 wk ahead	15-16	66	0.6	18-49 yr
3 wk ahead	15-16	66	0.4	18-49 yr
1 wk ahead	16-17	66	0.3	18-49 yr
2 wk ahead	16-17	66	0.3	18-49 yr
3 wk ahead	16-17	66	0.2	18-49 yr
1 wk ahead	09-10	67	0	18-49 yr
2 wk ahead	09-10	67	0	18-49 yr
1 wk ahead	10-11	67	0.1	18-49 yr
2 wk ahead	10-11	67	0.1	18-49 yr
1 wk ahead	11-12	67	0.2	18-49 yr
2 wk ahead	11-12	67	0.2	18-49 yr
1 wk ahead	12-13	67	0.1	18-49 yr
2 wk ahead	12-13	67	0.1	18-49 yr
1 wk ahead	13-14	67	0.3	18-49 yr
2 wk ahead	13-14	67	0.3	18-49 yr
1 wk ahead	14-15	67	0.2	18-49 yr
2 wk ahead	14-15	67	0.2	18-49 yr
3 wk ahead	14-15	67	0.1	18-49 yr
1 wk ahead	15-16	67	0.6	18-49 yr
2 wk ahead	15-16	67	0.4	18-49 yr
1 wk ahead	16-17	67	0.3	18-49 yr
2 wk ahead	16-17	67	0.2	18-49 yr
1 wk ahead	09-10	68	0	18-49 yr
1 wk ahead	10-11	68	0.1	18-49 yr
1 wk ahead	11-12	68	0.2	18-49 yr
1 wk ahead	12-13	68	0.1	18-49 yr
1 wk ahead	13-14	68	0.3	18-49 yr
1 wk ahead	14-15	68	0.2	18-49 yr
2 wk ahead	14-15	68	0.1	18-49 yr
1 wk ahead	15-16	68	0.4	18-49 yr
1 wk ahead	16-17	68	0.2	18-49 yr
1 wk ahead	14-15	69	0.1	18-49 yr
1 wk ahead	09-10	87	0.8	18-49 yr
2 wk ahead	09-10	87	0.7	18-49 yr
3 wk ahead	09-10	87	0.9	18-49 yr
4 wk ahead	09-10	87	1.4	18-49 yr
1 wk ahead	09-10	88	0.7	18-49 yr
2 wk ahead	09-10	88	0.9	18-49 yr
3 wk ahead	09-10	88	1.4	18-49 yr
1 wk ahead	09-10	89	0.9	18-49 yr
2 wk ahead	09-10	89	1.4	18-49 yr
1 wk ahead	09-10	90	1.4	18-49 yr
Season peak rate	09-10	NA	4.4	5-17 yr
Season peak rate	10-11	NA	0.9	5-17 yr
Season peak rate	11-12	NA	0.5	5-17 yr
Season peak rate	12-13	NA	1.1	5-17 yr
Season peak rate	13-14	NA	0.9	5-17 yr
Season peak rate	14-15	NA	2.4	5-17 yr
Season peak rate	15-16	NA	1.3	5-17 yr
Season peak rate	16-17	NA	1.8	5-17 yr
Season peak week	09-10	NA	41	5-17 yr
Season peak week	10-11	NA	60	5-17 yr
Season peak week	10-11	NA	61	5-17 yr
Season peak week	11-12	NA	64	5-17 yr
Season peak week	12-13	NA	51	5-17 yr
Season peak week	13-14	NA	54	5-17 yr
Season peak week	13-14	NA	56	5-17 yr
Season peak week	14-15	NA	52	5-17 yr
Season peak week	15-16	NA	63	5-17 yr
Season peak week	16-17	NA	59	5-17 yr
1 wk ahead	09-10	40	4.4	5-17 yr
2 wk ahead	09-10	40	4.1	5-17 yr
3 wk ahead	09-10	40	3.6	5-17 yr
4 wk ahead	09-10	40	2.3	5-17 yr
1 wk ahead	10-11	40	0	5-17 yr
2 wk ahead	10-11	40	0	5-17 yr
3 wk ahead	10-11	40	0.1	5-17 yr
4 wk ahead	10-11	40	0.1	5-17 yr
1 wk ahead	11-12	40	0	5-17 yr
2 wk ahead	11-12	40	0	5-17 yr
3 wk ahead	11-12	40	0	5-17 yr
4 wk ahead	11-12	40	0	5-17 yr
1 wk ahead	12-13	40	0	5-17 yr
2 wk ahead	12-13	40	0	5-17 yr
3 wk ahead	12-13	40	0	5-17 yr
4 wk ahead	12-13	40	0.1	5-17 yr
1 wk ahead	13-14	40	0	5-17 yr
2 wk ahead	13-14	40	0	5-17 yr
3 wk ahead	13-14	40	0	5-17 yr
4 wk ahead	13-14	40	0	5-17 yr
1 wk ahead	14-15	40	0	5-17 yr
2 wk ahead	14-15	40	0.1	5-17 yr
3 wk ahead	14-15	40	0	5-17 yr
4 wk ahead	14-15	40	0.1	5-17 yr
1 wk ahead	15-16	40	0	5-17 yr
2 wk ahead	15-16	40	0	5-17 yr
3 wk ahead	15-16	40	0	5-17 yr
4 wk ahead	15-16	40	0	5-17 yr
1 wk ahead	16-17	40	0	5-17 yr
2 wk ahead	16-17	40	0	5-17 yr
3 wk ahead	16-17	40	0	5-17 yr
4 wk ahead	16-17	40	0	5-17 yr
1 wk ahead	09-10	41	4.1	5-17 yr
2 wk ahead	09-10	41	3.6	5-17 yr
3 wk ahead	09-10	41	2.3	5-17 yr
4 wk ahead	09-10	41	1.1	5-17 yr
1 wk ahead	10-11	41	0	5-17 yr
2 wk ahead	10-11	41	0.1	5-17 yr
3 wk ahead	10-11	41	0.1	5-17 yr
4 wk ahead	10-11	41	0	5-17 yr
1 wk ahead	11-12	41	0	5-17 yr
2 wk ahead	11-12	41	0	5-17 yr
3 wk ahead	11-12	41	0	5-17 yr
4 wk ahead	11-12	41	0	5-17 yr
1 wk ahead	12-13	41	0	5-17 yr
2 wk ahead	12-13	41	0	5-17 yr
3 wk ahead	12-13	41	0.1	5-17 yr
4 wk ahead	12-13	41	0.1	5-17 yr
1 wk ahead	13-14	41	0	5-17 yr
2 wk ahead	13-14	41	0	5-17 yr
3 wk ahead	13-14	41	0	5-17 yr
4 wk ahead	13-14	41	0	5-17 yr
1 wk ahead	14-15	41	0.1	5-17 yr
2 wk ahead	14-15	41	0	5-17 yr
3 wk ahead	14-15	41	0.1	5-17 yr
4 wk ahead	14-15	41	0.1	5-17 yr
1 wk ahead	15-16	41	0	5-17 yr
2 wk ahead	15-16	41	0	5-17 yr
3 wk ahead	15-16	41	0	5-17 yr
4 wk ahead	15-16	41	0.1	5-17 yr
1 wk ahead	16-17	41	0	5-17 yr
2 wk ahead	16-17	41	0	5-17 yr
3 wk ahead	16-17	41	0	5-17 yr
4 wk ahead	16-17	41	0	5-17 yr
1 wk ahead	09-10	42	3.6	5-17 yr
2 wk ahead	09-10	42	2.3	5-17 yr
3 wk ahead	09-10	42	1.1	5-17 yr
4 wk ahead	09-10	42	0.8	5-17 yr
1 wk ahead	10-11	42	0.1	5-17 yr
2 wk ahead	10-11	42	0.1	5-17 yr
3 wk ahead	10-11	42	0	5-17 yr
4 wk ahead	10-11	42	0	5-17 yr
1 wk ahead	11-12	42	0	5-17 yr
2 wk ahead	11-12	42	0	5-17 yr
3 wk ahead	11-12	42	0	5-17 yr
4 wk ahead	11-12	42	0	5-17 yr
1 wk ahead	12-13	42	0	5-17 yr
2 wk ahead	12-13	42	0.1	5-17 yr
3 wk ahead	12-13	42	0.1	5-17 yr
4 wk ahead	12-13	42	0.2	5-17 yr
1 wk ahead	13-14	42	0	5-17 yr
2 wk ahead	13-14	42	0	5-17 yr
3 wk ahead	13-14	42	0	5-17 yr
4 wk ahead	13-14	42	0.1	5-17 yr
1 wk ahead	14-15	42	0	5-17 yr
2 wk ahead	14-15	42	0.1	5-17 yr
3 wk ahead	14-15	42	0.1	5-17 yr
4 wk ahead	14-15	42	0.2	5-17 yr
1 wk ahead	15-16	42	0	5-17 yr
2 wk ahead	15-16	42	0	5-17 yr
3 wk ahead	15-16	42	0.1	5-17 yr
4 wk ahead	15-16	42	0	5-17 yr
1 wk ahead	16-17	42	0	5-17 yr
2 wk ahead	16-17	42	0	5-17 yr
3 wk ahead	16-17	42	0	5-17 yr
4 wk ahead	16-17	42	0	5-17 yr
1 wk ahead	09-10	43	2.3	5-17 yr
2 wk ahead	09-10	43	1.1	5-17 yr
3 wk ahead	09-10	43	0.8	5-17 yr
4 wk ahead	09-10	43	0.4	5-17 yr
1 wk ahead	10-11	43	0.1	5-17 yr
2 wk ahead	10-11	43	0	5-17 yr
3 wk ahead	10-11	43	0	5-17 yr
4 wk ahead	10-11	43	0.1	5-17 yr
1 wk ahead	11-12	43	0	5-17 yr
2 wk ahead	11-12	43	0	5-17 yr
3 wk ahead	11-12	43	0	5-17 yr
4 wk ahead	11-12	43	0	5-17 yr
1 wk ahead	12-13	43	0.1	5-17 yr
2 wk ahead	12-13	43	0.1	5-17 yr
3 wk ahead	12-13	43	0.2	5-17 yr
4 wk ahead	12-13	43	0.3	5-17 yr
1 wk ahead	13-14	43	0	5-17 yr
2 wk ahead	13-14	43	0	5-17 yr
3 wk ahead	13-14	43	0.1	5-17 yr
4 wk ahead	13-14	43	0.1	5-17 yr
1 wk ahead	14-15	43	0.1	5-17 yr
2 wk ahead	14-15	43	0.1	5-17 yr
3 wk ahead	14-15	43	0.2	5-17 yr
4 wk ahead	14-15	43	0.4	5-17 yr
1 wk ahead	15-16	43	0	5-17 yr
2 wk ahead	15-16	43	0.1	5-17 yr
3 wk ahead	15-16	43	0	5-17 yr
4 wk ahead	15-16	43	0.1	5-17 yr
1 wk ahead	16-17	43	0	5-17 yr
2 wk ahead	16-17	43	0	5-17 yr
3 wk ahead	16-17	43	0	5-17 yr
4 wk ahead	16-17	43	0	5-17 yr
1 wk ahead	09-10	44	1.1	5-17 yr
2 wk ahead	09-10	44	0.8	5-17 yr
3 wk ahead	09-10	44	0.4	5-17 yr
4 wk ahead	09-10	44	0.2	5-17 yr
1 wk ahead	10-11	44	0	5-17 yr
2 wk ahead	10-11	44	0	5-17 yr
3 wk ahead	10-11	44	0.1	5-17 yr
4 wk ahead	10-11	44	0.1	5-17 yr
1 wk ahead	11-12	44	0	5-17 yr
2 wk ahead	11-12	44	0	5-17 yr
3 wk ahead	11-12	44	0	5-17 yr
4 wk ahead	11-12	44	0	5-17 yr
1 wk ahead	12-13	44	0.1	5-17 yr
2 wk ahead	12-13	44	0.2	5-17 yr
3 wk ahead	12-13	44	0.3	5-17 yr
4 wk ahead	12-13	44	0.3	5-17 yr
1 wk ahead	13-14	44	0	5-17 yr
2 wk ahead	13-14	44	0.1	5-17 yr
3 wk ahead	13-14	44	0.1	5-17 yr
4 wk ahead	13-14	44	0.2	5-17 yr
1 wk ahead	14-15	44	0.1	5-17 yr
2 wk ahead	14-15	44	0.2	5-17 yr
3 wk ahead	14-15	44	0.4	5-17 yr
4 wk ahead	14-15	44	0.6	5-17 yr
1 wk ahead	15-16	44	0.1	5-17 yr
2 wk ahead	15-16	44	0	5-17 yr
3 wk ahead	15-16	44	0.1	5-17 yr
4 wk ahead	15-16	44	0	5-17 yr
[truncated: 3,469 more rows]
